# Supplementary material for: Dominance style only partially predicts differences in neophobia and social tolerance over food in four macaque species
Source: Sci Rep. 2020 Dec 16;10:22069. doi: 10.1038/s41598-020-79246-6 (PMC7744554; doi:10.1038/s41598-020-79246-6)
Supplement: Supplementary file 1 — Supplementary Information 1. [file 41598_2020_79246_MOESM1_ESM.xlsx]

## Sheet: M1
n.eaters	tot.minus.n	adj.steep	session
2	17	0.234	1
1	18	0.234	2
3	16	0.234	3
2	17	0.234	4
2	17	0.234	5
1	18	0.234	6
1	18	0.234	7
1	18	0.234	8
1	18	0.234	9
1	18	0.234	10
1	18	0.234	11
4	15	0.234	12
3	16	0.234	13
2	17	0.234	14
2	17	0.234	15
2	17	0.234	16
1	18	0.234	17
3	16	0.234	18
2	17	0.234	19
1	18	0.234	20
1	18	0.234	21
2	17	0.234	22
2	17	0.234	23
2	17	0.234	24
3	16	0.234	25
2	17	0.234	26
3	16	0.234	27
3	16	0.234	28
2	17	0.234	29
3	16	0.234	30
2	17	0.234	31
3	16	0.234	32
3	16	0.234	33
3	16	0.234	34
3	16	0.234	35
2	17	0.234	36
2	17	0.234	37
3	16	0.234	38
2	17	0.234	39
2	17	0.234	40
4	15	0.234	41
2	17	0.234	42
3	16	0.234	43
1	18	0.234	44
1	18	0.234	45
3	16	0.234	46
3	16	0.234	47
2	17	0.234	48
4	15	0.234	49
2	17	0.234	50
4	15	0.234	51
3	16	0.234	52
3	16	0.234	53
3	16	0.234	54
3	16	0.234	55
4	15	0.234	56
2	17	0.234	57
2	17	0.234	58
2	17	0.234	59
1	18	0.234	60
16	10	0.259	1
18	8	0.259	2
14	12	0.259	3
18	8	0.259	4
13	13	0.259	5
15	11	0.259	6
5	21	0.259	7
6	20	0.259	8
9	17	0.259	9
7	19	0.259	10
14	12	0.259	11
14	12	0.259	12
15	11	0.259	13
11	15	0.259	14
9	17	0.259	15
6	20	0.259	16
3	23	0.259	17
4	22	0.259	18
7	19	0.259	19
7	19	0.259	20
11	15	0.259	21
10	16	0.259	22
13	13	0.259	23
10	16	0.259	24
2	24	0.259	25
2	24	0.259	26
2	24	0.259	27
2	24	0.259	28
4	22	0.259	29
6	20	0.259	30
10	16	0.259	31
12	14	0.259	32
11	15	0.259	33
11	15	0.259	34
12	14	0.259	35
1	25	0.259	36
11	15	0.259	37
1	25	0.259	38
7	19	0.259	39
3	23	0.259	40
13	13	0.259	41
9	17	0.259	42
10	16	0.259	43
11	15	0.259	44
4	22	0.259	45
9	17	0.259	46
7	19	0.259	47
2	24	0.259	48
9	17	0.259	49
1	25	0.259	50
15	11	0.259	51
18	8	0.259	52
17	9	0.259	53
18	8	0.259	54
15	11	0.259	55
12	14	0.259	56
11	15	0.259	57
4	22	0.259	58
10	16	0.259	59
12	14	0.259	60
3	50	0.255	1
4	49	0.255	2
3	50	0.255	3
2	51	0.255	4
3	50	0.255	5
4	49	0.255	6
5	48	0.255	7
7	46	0.255	8
6	47	0.255	9
5	48	0.255	10
6	47	0.255	11
3	50	0.255	12
6	47	0.255	13
4	49	0.255	14
5	48	0.255	15
3	50	0.255	16
3	50	0.255	17
2	51	0.255	18
1	52	0.255	19
2	51	0.255	20
5	48	0.255	21
4	49	0.255	22
5	48	0.255	23
1	52	0.255	24
3	50	0.255	25
4	49	0.255	26
3	50	0.255	27
6	47	0.255	28
2	51	0.255	29
2	51	0.255	30
1	52	0.255	31
3	50	0.255	32
3	50	0.255	33
3	50	0.255	34
3	50	0.255	35
7	46	0.255	36
3	50	0.255	37
5	48	0.255	38
5	48	0.255	39
4	49	0.255	40
3	50	0.255	41
3	50	0.255	42
5	48	0.255	43
5	48	0.255	44
5	48	0.255	45
6	47	0.255	46
2	51	0.255	47
1	52	0.255	48
3	50	0.255	49
1	52	0.255	50
6	47	0.255	51
6	47	0.255	52
6	47	0.255	53
7	46	0.255	54
5	48	0.255	55
8	45	0.255	56
11	42	0.255	57
6	47	0.255	58
7	46	0.255	59
5	48	0.255	60
7	26	0.163	1
3	30	0.163	2
5	28	0.163	3
4	29	0.163	4
3	30	0.163	5
4	29	0.163	6
7	26	0.163	7
6	27	0.163	8
4	29	0.163	9
3	30	0.163	10
3	30	0.163	11
2	31	0.163	12
3	30	0.163	13
4	29	0.163	14
4	29	0.163	15
2	31	0.163	16
5	28	0.163	17
3	30	0.163	18
4	29	0.163	19
4	29	0.163	20
2	31	0.163	21
4	29	0.163	22
2	31	0.163	23
2	31	0.163	24
3	30	0.163	25
1	32	0.163	26
4	29	0.163	27
2	31	0.163	28
5	28	0.163	29
5	28	0.163	30
7	26	0.163	31
3	30	0.163	32
4	29	0.163	33
2	31	0.163	34
2	31	0.163	35
2	31	0.163	36
6	27	0.163	37
3	30	0.163	38
3	30	0.163	39
2	31	0.163	40
2	31	0.163	41
2	31	0.163	42
3	30	0.163	43
5	28	0.163	44
4	29	0.163	45
6	27	0.163	46
4	29	0.163	47
3	30	0.163	48
4	29	0.163	49
4	29	0.163	50
4	29	0.163	51
3	30	0.163	52
4	29	0.163	53
3	30	0.163	54
3	30	0.163	55
3	30	0.163	56
5	28	0.163	57
3	30	0.163	58
4	29	0.163	59
3	30	0.163	60

## Sheet: M2
subject	n	tot.minus.n	adj.steep	rank	centr	agecl	sex	session
batmana	3	6	0.234	0.566	0.471	adult	female	1
batmana	0	9	0.234	0.566	0.471	adult	female	2
batmana	0	8	0.234	0.566	0.471	adult	female	3
batmana	0	7	0.234	0.566	0.471	adult	female	4
batmana	0	8	0.234	0.566	0.471	adult	female	5
batmana	0	8	0.234	0.566	0.471	adult	female	6
batmana	0	8	0.234	0.566	0.471	adult	female	7
batmana	0	8	0.234	0.566	0.471	adult	female	8
batmana	0	8	0.234	0.566	0.471	adult	female	9
batmana	0	8	0.234	0.566	0.471	adult	female	10
batmana	0	7	0.234	0.566	0.471	adult	female	11
batmana	0	9	0.234	0.566	0.471	adult	female	12
batmana	0	8	0.234	0.566	0.471	adult	female	13
batmana	0	8	0.234	0.566	0.471	adult	female	14
batmana	0	8	0.234	0.566	0.471	adult	female	15
batmana	0	8	0.234	0.566	0.471	adult	female	16
batmana	0	8	0.234	0.566	0.471	adult	female	17
batmana	0	8	0.234	0.566	0.471	adult	female	18
batmana	0	8	0.234	0.566	0.471	adult	female	19
batmana	0	8	0.234	0.566	0.471	adult	female	20
batmana	0	8	0.234	0.566	0.471	adult	female	21
batmana	0	8	0.234	0.566	0.471	adult	female	22
batmana	0	8	0.234	0.566	0.471	adult	female	23
batmana	0	8	0.234	0.566	0.471	adult	female	24
batmana	0	8	0.234	0.566	0.471	adult	female	25
batmana	0	8	0.234	0.566	0.471	adult	female	26
batmana	0	8	0.234	0.566	0.471	adult	female	27
batmana	0	8	0.234	0.566	0.471	adult	female	28
batmana	0	8	0.234	0.566	0.471	adult	female	29
batmana	0	8	0.234	0.566	0.471	adult	female	30
batmana	0	7	0.234	0.566	0.471	adult	female	31
batmana	0	8	0.234	0.566	0.471	adult	female	32
batmana	0	8	0.234	0.566	0.471	adult	female	33
batmana	0	8	0.234	0.566	0.471	adult	female	34
batmana	0	8	0.234	0.566	0.471	adult	female	35
batmana	0	8	0.234	0.566	0.471	adult	female	36
batmana	1	7	0.234	0.566	0.471	adult	female	37
batmana	2	6	0.234	0.566	0.471	adult	female	38
batmana	1	7	0.234	0.566	0.471	adult	female	39
batmana	0	8	0.234	0.566	0.471	adult	female	40
batmana	0	8	0.234	0.566	0.471	adult	female	41
batmana	0	7	0.234	0.566	0.471	adult	female	42
batmana	0	8	0.234	0.566	0.471	adult	female	43
batmana	0	6	0.234	0.566	0.471	adult	female	44
batmana	0	6	0.234	0.566	0.471	adult	female	45
batmana	0	8	0.234	0.566	0.471	adult	female	46
batmana	0	8	0.234	0.566	0.471	adult	female	47
batmana	0	8	0.234	0.566	0.471	adult	female	48
batmana	2	5	0.234	0.566	0.471	adult	female	49
batmana	0	8	0.234	0.566	0.471	adult	female	50
batmana	0	8	0.234	0.566	0.471	adult	female	51
batmana	0	8	0.234	0.566	0.471	adult	female	52
batmana	0	8	0.234	0.566	0.471	adult	female	53
batmana	0	8	0.234	0.566	0.471	adult	female	54
batmana	0	8	0.234	0.566	0.471	adult	female	55
batmana	0	8	0.234	0.566	0.471	adult	female	56
batmana	0	7	0.234	0.566	0.471	adult	female	57
batmana	0	8	0.234	0.566	0.471	adult	female	58
batmana	5	3	0.234	0.566	0.471	adult	female	59
batmana	0	8	0.234	0.566	0.471	adult	female	60
chicho	0	9	0.234	0.678	0.898	juvenile	male	1
chicho	0	9	0.234	0.678	0.898	juvenile	male	2
chicho	0	8	0.234	0.678	0.898	juvenile	male	3
chicho	0	7	0.234	0.678	0.898	juvenile	male	4
chicho	0	8	0.234	0.678	0.898	juvenile	male	5
chicho	0	8	0.234	0.678	0.898	juvenile	male	6
chicho	0	8	0.234	0.678	0.898	juvenile	male	7
chicho	0	8	0.234	0.678	0.898	juvenile	male	8
chicho	0	8	0.234	0.678	0.898	juvenile	male	9
chicho	0	8	0.234	0.678	0.898	juvenile	male	10
chicho	0	7	0.234	0.678	0.898	juvenile	male	11
chicho	2	7	0.234	0.678	0.898	juvenile	male	12
chicho	2	6	0.234	0.678	0.898	juvenile	male	13
chicho	0	8	0.234	0.678	0.898	juvenile	male	14
chicho	0	8	0.234	0.678	0.898	juvenile	male	15
chicho	0	8	0.234	0.678	0.898	juvenile	male	16
chicho	0	8	0.234	0.678	0.898	juvenile	male	17
chicho	0	8	0.234	0.678	0.898	juvenile	male	18
chicho	0	8	0.234	0.678	0.898	juvenile	male	19
chicho	0	8	0.234	0.678	0.898	juvenile	male	20
chicho	0	8	0.234	0.678	0.898	juvenile	male	21
chicho	0	8	0.234	0.678	0.898	juvenile	male	22
chicho	0	8	0.234	0.678	0.898	juvenile	male	23
chicho	0	8	0.234	0.678	0.898	juvenile	male	24
chicho	0	8	0.234	0.678	0.898	juvenile	male	25
chicho	0	8	0.234	0.678	0.898	juvenile	male	26
chicho	0	8	0.234	0.678	0.898	juvenile	male	27
chicho	0	8	0.234	0.678	0.898	juvenile	male	28
chicho	0	8	0.234	0.678	0.898	juvenile	male	29
chicho	0	8	0.234	0.678	0.898	juvenile	male	30
chicho	0	7	0.234	0.678	0.898	juvenile	male	31
chicho	1	7	0.234	0.678	0.898	juvenile	male	32
chicho	1	7	0.234	0.678	0.898	juvenile	male	33
chicho	0	8	0.234	0.678	0.898	juvenile	male	34
chicho	0	8	0.234	0.678	0.898	juvenile	male	35
chicho	0	8	0.234	0.678	0.898	juvenile	male	36
chicho	0	8	0.234	0.678	0.898	juvenile	male	37
chicho	0	8	0.234	0.678	0.898	juvenile	male	38
chicho	0	8	0.234	0.678	0.898	juvenile	male	39
chicho	0	8	0.234	0.678	0.898	juvenile	male	40
chicho	0	8	0.234	0.678	0.898	juvenile	male	41
chicho	0	7	0.234	0.678	0.898	juvenile	male	42
chicho	0	8	0.234	0.678	0.898	juvenile	male	43
chicho	0	6	0.234	0.678	0.898	juvenile	male	44
chicho	6	0	0.234	0.678	0.898	juvenile	male	45
chicho	1	7	0.234	0.678	0.898	juvenile	male	46
chicho	2	6	0.234	0.678	0.898	juvenile	male	47
chicho	1	7	0.234	0.678	0.898	juvenile	male	48
chicho	1	6	0.234	0.678	0.898	juvenile	male	49
chicho	0	8	0.234	0.678	0.898	juvenile	male	50
chicho	1	7	0.234	0.678	0.898	juvenile	male	51
chicho	1	7	0.234	0.678	0.898	juvenile	male	52
chicho	0	8	0.234	0.678	0.898	juvenile	male	53
chicho	0	8	0.234	0.678	0.898	juvenile	male	54
chicho	2	6	0.234	0.678	0.898	juvenile	male	55
chicho	1	7	0.234	0.678	0.898	juvenile	male	56
chicho	0	7	0.234	0.678	0.898	juvenile	male	57
chicho	0	8	0.234	0.678	0.898	juvenile	male	58
chicho	0	8	0.234	0.678	0.898	juvenile	male	59
chicho	0	8	0.234	0.678	0.898	juvenile	male	60
colega	0	9	0.234	0.307	0.65	adult	male	1
colega	0	9	0.234	0.307	0.65	adult	male	2
colega	2	6	0.234	0.307	0.65	adult	male	3
colega	1	6	0.234	0.307	0.65	adult	male	4
colega	2	6	0.234	0.307	0.65	adult	male	5
colega	0	8	0.234	0.307	0.65	adult	male	6
colega	0	8	0.234	0.307	0.65	adult	male	7
colega	0	8	0.234	0.307	0.65	adult	male	8
colega	0	8	0.234	0.307	0.65	adult	male	9
colega	0	8	0.234	0.307	0.65	adult	male	10
colega	0	7	0.234	0.307	0.65	adult	male	11
colega	0	9	0.234	0.307	0.65	adult	male	12
colega	0	8	0.234	0.307	0.65	adult	male	13
colega	0	8	0.234	0.307	0.65	adult	male	14
colega	0	8	0.234	0.307	0.65	adult	male	15
colega	0	8	0.234	0.307	0.65	adult	male	16
colega	0	8	0.234	0.307	0.65	adult	male	17
colega	0	8	0.234	0.307	0.65	adult	male	18
colega	0	8	0.234	0.307	0.65	adult	male	19
colega	0	8	0.234	0.307	0.65	adult	male	20
colega	0	8	0.234	0.307	0.65	adult	male	21
colega	0	8	0.234	0.307	0.65	adult	male	22
colega	0	8	0.234	0.307	0.65	adult	male	23
colega	0	8	0.234	0.307	0.65	adult	male	24
colega	0	8	0.234	0.307	0.65	adult	male	25
colega	0	8	0.234	0.307	0.65	adult	male	26
colega	0	8	0.234	0.307	0.65	adult	male	27
colega	0	8	0.234	0.307	0.65	adult	male	28
colega	0	8	0.234	0.307	0.65	adult	male	29
colega	0	8	0.234	0.307	0.65	adult	male	30
colega	0	7	0.234	0.307	0.65	adult	male	31
colega	0	8	0.234	0.307	0.65	adult	male	32
colega	0	8	0.234	0.307	0.65	adult	male	33
colega	0	8	0.234	0.307	0.65	adult	male	34
colega	0	8	0.234	0.307	0.65	adult	male	35
colega	0	8	0.234	0.307	0.65	adult	male	36
colega	0	8	0.234	0.307	0.65	adult	male	37
colega	0	8	0.234	0.307	0.65	adult	male	38
colega	0	8	0.234	0.307	0.65	adult	male	39
colega	5	3	0.234	0.307	0.65	adult	male	40
colega	0	8	0.234	0.307	0.65	adult	male	41
colega	0	7	0.234	0.307	0.65	adult	male	42
colega	0	8	0.234	0.307	0.65	adult	male	43
colega	0	6	0.234	0.307	0.65	adult	male	44
colega	0	6	0.234	0.307	0.65	adult	male	45
colega	0	8	0.234	0.307	0.65	adult	male	46
colega	0	8	0.234	0.307	0.65	adult	male	47
colega	0	8	0.234	0.307	0.65	adult	male	48
colega	0	7	0.234	0.307	0.65	adult	male	49
colega	0	8	0.234	0.307	0.65	adult	male	50
colega	0	8	0.234	0.307	0.65	adult	male	51
colega	0	8	0.234	0.307	0.65	adult	male	52
colega	0	8	0.234	0.307	0.65	adult	male	53
colega	0	8	0.234	0.307	0.65	adult	male	54
colega	0	8	0.234	0.307	0.65	adult	male	55
colega	0	8	0.234	0.307	0.65	adult	male	56
colega	0	7	0.234	0.307	0.65	adult	male	57
colega	0	8	0.234	0.307	0.65	adult	male	58
colega	0	8	0.234	0.307	0.65	adult	male	59
colega	0	8	0.234	0.307	0.65	adult	male	60
grunongibraltar	0	9	0.234	0.66	0.375	adult	male	1
grunongibraltar	9	0	0.234	0.66	0.375	adult	male	2
grunongibraltar	5	3	0.234	0.66	0.375	adult	male	3
grunongibraltar	6	1	0.234	0.66	0.375	adult	male	4
grunongibraltar	6	2	0.234	0.66	0.375	adult	male	5
grunongibraltar	8	0	0.234	0.66	0.375	adult	male	6
grunongibraltar	0	8	0.234	0.66	0.375	adult	male	7
grunongibraltar	0	8	0.234	0.66	0.375	adult	male	8
grunongibraltar	0	8	0.234	0.66	0.375	adult	male	9
grunongibraltar	0	8	0.234	0.66	0.375	adult	male	10
grunongibraltar	0	7	0.234	0.66	0.375	adult	male	11
grunongibraltar	0	9	0.234	0.66	0.375	adult	male	12
grunongibraltar	0	8	0.234	0.66	0.375	adult	male	13
grunongibraltar	0	8	0.234	0.66	0.375	adult	male	14
grunongibraltar	0	8	0.234	0.66	0.375	adult	male	15
grunongibraltar	0	8	0.234	0.66	0.375	adult	male	16
grunongibraltar	0	8	0.234	0.66	0.375	adult	male	17
grunongibraltar	0	8	0.234	0.66	0.375	adult	male	18
grunongibraltar	0	8	0.234	0.66	0.375	adult	male	19
grunongibraltar	0	8	0.234	0.66	0.375	adult	male	20
grunongibraltar	8	0	0.234	0.66	0.375	adult	male	21
grunongibraltar	0	8	0.234	0.66	0.375	adult	male	22
grunongibraltar	0	8	0.234	0.66	0.375	adult	male	23
grunongibraltar	0	8	0.234	0.66	0.375	adult	male	24
grunongibraltar	0	8	0.234	0.66	0.375	adult	male	25
grunongibraltar	0	8	0.234	0.66	0.375	adult	male	26
grunongibraltar	0	8	0.234	0.66	0.375	adult	male	27
grunongibraltar	0	8	0.234	0.66	0.375	adult	male	28
grunongibraltar	0	8	0.234	0.66	0.375	adult	male	29
grunongibraltar	0	8	0.234	0.66	0.375	adult	male	30
grunongibraltar	0	7	0.234	0.66	0.375	adult	male	31
grunongibraltar	0	8	0.234	0.66	0.375	adult	male	32
grunongibraltar	0	8	0.234	0.66	0.375	adult	male	33
grunongibraltar	0	8	0.234	0.66	0.375	adult	male	34
grunongibraltar	0	8	0.234	0.66	0.375	adult	male	35
grunongibraltar	0	8	0.234	0.66	0.375	adult	male	36
grunongibraltar	0	8	0.234	0.66	0.375	adult	male	37
grunongibraltar	0	8	0.234	0.66	0.375	adult	male	38
grunongibraltar	0	8	0.234	0.66	0.375	adult	male	39
grunongibraltar	0	8	0.234	0.66	0.375	adult	male	40
grunongibraltar	0	8	0.234	0.66	0.375	adult	male	41
grunongibraltar	0	7	0.234	0.66	0.375	adult	male	42
grunongibraltar	0	8	0.234	0.66	0.375	adult	male	43
grunongibraltar	0	6	0.234	0.66	0.375	adult	male	44
grunongibraltar	0	6	0.234	0.66	0.375	adult	male	45
grunongibraltar	0	8	0.234	0.66	0.375	adult	male	46
grunongibraltar	0	8	0.234	0.66	0.375	adult	male	47
grunongibraltar	0	8	0.234	0.66	0.375	adult	male	48
grunongibraltar	0	7	0.234	0.66	0.375	adult	male	49
grunongibraltar	0	8	0.234	0.66	0.375	adult	male	50
grunongibraltar	0	8	0.234	0.66	0.375	adult	male	51
grunongibraltar	0	8	0.234	0.66	0.375	adult	male	52
grunongibraltar	0	8	0.234	0.66	0.375	adult	male	53
grunongibraltar	0	8	0.234	0.66	0.375	adult	male	54
grunongibraltar	0	8	0.234	0.66	0.375	adult	male	55
grunongibraltar	0	8	0.234	0.66	0.375	adult	male	56
grunongibraltar	6	1	0.234	0.66	0.375	adult	male	57
grunongibraltar	7	1	0.234	0.66	0.375	adult	male	58
grunongibraltar	0	8	0.234	0.66	0.375	adult	male	59
grunongibraltar	0	8	0.234	0.66	0.375	adult	male	60
jefa	0	9	0.234	0.576	0.719	adult	female	0
jefa	0	9	0.234	0.576	0.719	adult	female	1
jefa	0	8	0.234	0.576	0.719	adult	female	3
jefa	0	7	0.234	0.576	0.719	adult	female	4
jefa	0	8	0.234	0.576	0.719	adult	female	5
jefa	0	8	0.234	0.576	0.719	adult	female	6
jefa	0	8	0.234	0.576	0.719	adult	female	7
jefa	0	8	0.234	0.576	0.719	adult	female	8
jefa	8	0	0.234	0.576	0.719	adult	female	9
jefa	8	0	0.234	0.576	0.719	adult	female	10
jefa	0	7	0.234	0.576	0.719	adult	female	11
jefa	0	9	0.234	0.576	0.719	adult	female	12
jefa	3	5	0.234	0.576	0.719	adult	female	13
jefa	1	7	0.234	0.576	0.719	adult	female	14
jefa	4	4	0.234	0.576	0.719	adult	female	15
jefa	4	4	0.234	0.576	0.719	adult	female	16
jefa	0	8	0.234	0.576	0.719	adult	female	17
jefa	2	6	0.234	0.576	0.719	adult	female	18
jefa	6	2	0.234	0.576	0.719	adult	female	19
jefa	8	0	0.234	0.576	0.719	adult	female	20
jefa	0	8	0.234	0.576	0.719	adult	female	21
jefa	0	8	0.234	0.576	0.719	adult	female	22
jefa	0	8	0.234	0.576	0.719	adult	female	23
jefa	0	8	0.234	0.576	0.719	adult	female	24
jefa	0	8	0.234	0.576	0.719	adult	female	25
jefa	0	8	0.234	0.576	0.719	adult	female	26
jefa	1	7	0.234	0.576	0.719	adult	female	27
jefa	0	8	0.234	0.576	0.719	adult	female	28
jefa	2	6	0.234	0.576	0.719	adult	female	29
jefa	2	6	0.234	0.576	0.719	adult	female	30
jefa	3	4	0.234	0.576	0.719	adult	female	31
jefa	6	2	0.234	0.576	0.719	adult	female	32
jefa	5	3	0.234	0.576	0.719	adult	female	33
jefa	0	8	0.234	0.576	0.719	adult	female	34
jefa	0	8	0.234	0.576	0.719	adult	female	35
jefa	0	8	0.234	0.576	0.719	adult	female	36
jefa	0	8	0.234	0.576	0.719	adult	female	37
jefa	0	8	0.234	0.576	0.719	adult	female	38
jefa	0	8	0.234	0.576	0.719	adult	female	39
jefa	0	8	0.234	0.576	0.719	adult	female	40
jefa	0	8	0.234	0.576	0.719	adult	female	41
jefa	0	7	0.234	0.576	0.719	adult	female	42
jefa	0	8	0.234	0.576	0.719	adult	female	43
jefa	0	6	0.234	0.576	0.719	adult	female	44
jefa	0	6	0.234	0.576	0.719	adult	female	45
jefa	0	8	0.234	0.576	0.719	adult	female	46
jefa	5	3	0.234	0.576	0.719	adult	female	47
jefa	0	8	0.234	0.576	0.719	adult	female	48
jefa	0	7	0.234	0.576	0.719	adult	female	49
jefa	0	8	0.234	0.576	0.719	adult	female	50
jefa	1	7	0.234	0.576	0.719	adult	female	51
jefa	1	7	0.234	0.576	0.719	adult	female	52
jefa	0	8	0.234	0.576	0.719	adult	female	53
jefa	0	8	0.234	0.576	0.719	adult	female	54
jefa	0	8	0.234	0.576	0.719	adult	female	55
jefa	0	8	0.234	0.576	0.719	adult	female	56
jefa	0	7	0.234	0.576	0.719	adult	female	57
jefa	0	8	0.234	0.576	0.719	adult	female	58
jefa	0	8	0.234	0.576	0.719	adult	female	59
jefa	0	8	0.234	0.576	0.719	adult	female	60
legolashijo	0	9	0.234	0.442	0.202	adult	male	1
legolashijo	0	9	0.234	0.442	0.202	adult	male	2
legolashijo	0	8	0.234	0.442	0.202	adult	male	3
legolashijo	0	7	0.234	0.442	0.202	adult	male	4
legolashijo	0	8	0.234	0.442	0.202	adult	male	5
legolashijo	0	8	0.234	0.442	0.202	adult	male	6
legolashijo	0	8	0.234	0.442	0.202	adult	male	7
legolashijo	0	8	0.234	0.442	0.202	adult	male	8
legolashijo	0	8	0.234	0.442	0.202	adult	male	9
legolashijo	0	8	0.234	0.442	0.202	adult	male	10
legolashijo	0	7	0.234	0.442	0.202	adult	male	11
legolashijo	0	9	0.234	0.442	0.202	adult	male	12
legolashijo	0	8	0.234	0.442	0.202	adult	male	13
legolashijo	0	8	0.234	0.442	0.202	adult	male	14
legolashijo	0	8	0.234	0.442	0.202	adult	male	15
legolashijo	0	8	0.234	0.442	0.202	adult	male	16
legolashijo	0	8	0.234	0.442	0.202	adult	male	17
legolashijo	0	8	0.234	0.442	0.202	adult	male	18
legolashijo	0	8	0.234	0.442	0.202	adult	male	19
legolashijo	0	8	0.234	0.442	0.202	adult	male	20
legolashijo	0	8	0.234	0.442	0.202	adult	male	21
legolashijo	0	8	0.234	0.442	0.202	adult	male	22
legolashijo	0	8	0.234	0.442	0.202	adult	male	23
legolashijo	0	8	0.234	0.442	0.202	adult	male	24
legolashijo	0	8	0.234	0.442	0.202	adult	male	25
legolashijo	0	8	0.234	0.442	0.202	adult	male	26
legolashijo	0	8	0.234	0.442	0.202	adult	male	27
legolashijo	0	8	0.234	0.442	0.202	adult	male	28
legolashijo	0	8	0.234	0.442	0.202	adult	male	29
legolashijo	0	8	0.234	0.442	0.202	adult	male	30
legolashijo	0	7	0.234	0.442	0.202	adult	male	31
legolashijo	0	8	0.234	0.442	0.202	adult	male	32
legolashijo	0	8	0.234	0.442	0.202	adult	male	33
legolashijo	0	8	0.234	0.442	0.202	adult	male	34
legolashijo	0	8	0.234	0.442	0.202	adult	male	35
legolashijo	0	8	0.234	0.442	0.202	adult	male	36
legolashijo	0	8	0.234	0.442	0.202	adult	male	37
legolashijo	0	8	0.234	0.442	0.202	adult	male	38
legolashijo	0	8	0.234	0.442	0.202	adult	male	39
legolashijo	0	8	0.234	0.442	0.202	adult	male	40
legolashijo	0	8	0.234	0.442	0.202	adult	male	41
legolashijo	0	7	0.234	0.442	0.202	adult	male	42
legolashijo	0	8	0.234	0.442	0.202	adult	male	43
legolashijo	0	6	0.234	0.442	0.202	adult	male	44
legolashijo	0	6	0.234	0.442	0.202	adult	male	45
legolashijo	0	8	0.234	0.442	0.202	adult	male	46
legolashijo	0	8	0.234	0.442	0.202	adult	male	47
legolashijo	0	8	0.234	0.442	0.202	adult	male	48
legolashijo	0	7	0.234	0.442	0.202	adult	male	49
legolashijo	0	8	0.234	0.442	0.202	adult	male	50
legolashijo	0	8	0.234	0.442	0.202	adult	male	51
legolashijo	0	8	0.234	0.442	0.202	adult	male	52
legolashijo	1	7	0.234	0.442	0.202	adult	male	53
legolashijo	1	7	0.234	0.442	0.202	adult	male	54
legolashijo	0	8	0.234	0.442	0.202	adult	male	55
legolashijo	0	8	0.234	0.442	0.202	adult	male	56
legolashijo	1	6	0.234	0.442	0.202	adult	male	57
legolashijo	0	8	0.234	0.442	0.202	adult	male	58
legolashijo	0	8	0.234	0.442	0.202	adult	male	59
legolashijo	0	8	0.234	0.442	0.202	adult	male	60
legolaspadre	0	9	0.234	0.752	0.932	adult	male	1
legolaspadre	0	9	0.234	0.752	0.932	adult	male	2
legolaspadre	0	8	0.234	0.752	0.932	adult	male	3
legolaspadre	0	7	0.234	0.752	0.932	adult	male	4
legolaspadre	0	8	0.234	0.752	0.932	adult	male	5
legolaspadre	0	8	0.234	0.752	0.932	adult	male	6
legolaspadre	0	8	0.234	0.752	0.932	adult	male	7
legolaspadre	0	8	0.234	0.752	0.932	adult	male	8
legolaspadre	0	8	0.234	0.752	0.932	adult	male	9
legolaspadre	0	8	0.234	0.752	0.932	adult	male	10
legolaspadre	0	7	0.234	0.752	0.932	adult	male	11
legolaspadre	0	9	0.234	0.752	0.932	adult	male	12
legolaspadre	0	8	0.234	0.752	0.932	adult	male	13
legolaspadre	0	8	0.234	0.752	0.932	adult	male	14
legolaspadre	0	8	0.234	0.752	0.932	adult	male	15
legolaspadre	0	8	0.234	0.752	0.932	adult	male	16
legolaspadre	0	8	0.234	0.752	0.932	adult	male	17
legolaspadre	0	8	0.234	0.752	0.932	adult	male	18
legolaspadre	0	8	0.234	0.752	0.932	adult	male	19
legolaspadre	0	8	0.234	0.752	0.932	adult	male	20
legolaspadre	0	8	0.234	0.752	0.932	adult	male	21
legolaspadre	0	8	0.234	0.752	0.932	adult	male	22
legolaspadre	0	8	0.234	0.752	0.932	adult	male	23
legolaspadre	0	8	0.234	0.752	0.932	adult	male	24
legolaspadre	1	7	0.234	0.752	0.932	adult	male	25
legolaspadre	0	8	0.234	0.752	0.932	adult	male	26
legolaspadre	0	8	0.234	0.752	0.932	adult	male	27
legolaspadre	0	8	0.234	0.752	0.932	adult	male	28
legolaspadre	0	8	0.234	0.752	0.932	adult	male	29
legolaspadre	0	8	0.234	0.752	0.932	adult	male	30
legolaspadre	0	7	0.234	0.752	0.932	adult	male	31
legolaspadre	0	8	0.234	0.752	0.932	adult	male	32
legolaspadre	0	8	0.234	0.752	0.932	adult	male	33
legolaspadre	2	6	0.234	0.752	0.932	adult	male	34
legolaspadre	1	7	0.234	0.752	0.932	adult	male	35
legolaspadre	1	7	0.234	0.752	0.932	adult	male	36
legolaspadre	7	1	0.234	0.752	0.932	adult	male	37
legolaspadre	5	3	0.234	0.752	0.932	adult	male	38
legolaspadre	7	1	0.234	0.752	0.932	adult	male	39
legolaspadre	0	8	0.234	0.752	0.932	adult	male	40
legolaspadre	1	7	0.234	0.752	0.932	adult	male	41
legolaspadre	0	7	0.234	0.752	0.932	adult	male	42
legolaspadre	1	7	0.234	0.752	0.932	adult	male	43
legolaspadre	6	0	0.234	0.752	0.932	adult	male	44
legolaspadre	0	6	0.234	0.752	0.932	adult	male	45
legolaspadre	3	5	0.234	0.752	0.932	adult	male	46
legolaspadre	0	8	0.234	0.752	0.932	adult	male	47
legolaspadre	0	8	0.234	0.752	0.932	adult	male	48
legolaspadre	0	7	0.234	0.752	0.932	adult	male	49
legolaspadre	0	8	0.234	0.752	0.932	adult	male	50
legolaspadre	0	8	0.234	0.752	0.932	adult	male	51
legolaspadre	0	8	0.234	0.752	0.932	adult	male	52
legolaspadre	0	8	0.234	0.752	0.932	adult	male	53
legolaspadre	0	8	0.234	0.752	0.932	adult	male	54
legolaspadre	0	8	0.234	0.752	0.932	adult	male	55
legolaspadre	0	8	0.234	0.752	0.932	adult	male	56
legolaspadre	0	7	0.234	0.752	0.932	adult	male	57
legolaspadre	0	8	0.234	0.752	0.932	adult	male	58
legolaspadre	3	5	0.234	0.752	0.932	adult	male	59
legolaspadre	0	8	0.234	0.752	0.932	adult	male	60
mamabebeenano	0	9	0.234	0.048	0.664	adult	female	1
mamabebeenano	0	9	0.234	0.048	0.664	adult	female	2
mamabebeenano	0	8	0.234	0.048	0.664	adult	female	3
mamabebeenano	0	7	0.234	0.048	0.664	adult	female	4
mamabebeenano	0	8	0.234	0.048	0.664	adult	female	5
mamabebeenano	0	8	0.234	0.048	0.664	adult	female	6
mamabebeenano	0	8	0.234	0.048	0.664	adult	female	7
mamabebeenano	0	8	0.234	0.048	0.664	adult	female	8
mamabebeenano	0	8	0.234	0.048	0.664	adult	female	9
mamabebeenano	0	8	0.234	0.048	0.664	adult	female	10
mamabebeenano	0	7	0.234	0.048	0.664	adult	female	11
mamabebeenano	0	9	0.234	0.048	0.664	adult	female	12
mamabebeenano	0	8	0.234	0.048	0.664	adult	female	13
mamabebeenano	0	8	0.234	0.048	0.664	adult	female	14
mamabebeenano	0	8	0.234	0.048	0.664	adult	female	15
mamabebeenano	0	8	0.234	0.048	0.664	adult	female	16
mamabebeenano	0	8	0.234	0.048	0.664	adult	female	17
mamabebeenano	0	8	0.234	0.048	0.664	adult	female	18
mamabebeenano	0	8	0.234	0.048	0.664	adult	female	19
mamabebeenano	0	8	0.234	0.048	0.664	adult	female	20
mamabebeenano	0	8	0.234	0.048	0.664	adult	female	21
mamabebeenano	0	8	0.234	0.048	0.664	adult	female	22
mamabebeenano	0	8	0.234	0.048	0.664	adult	female	23
mamabebeenano	0	8	0.234	0.048	0.664	adult	female	24
mamabebeenano	0	8	0.234	0.048	0.664	adult	female	25
mamabebeenano	0	8	0.234	0.048	0.664	adult	female	26
mamabebeenano	0	8	0.234	0.048	0.664	adult	female	27
mamabebeenano	0	8	0.234	0.048	0.664	adult	female	28
mamabebeenano	0	8	0.234	0.048	0.664	adult	female	29
mamabebeenano	0	8	0.234	0.048	0.664	adult	female	30
mamabebeenano	0	7	0.234	0.048	0.664	adult	female	31
mamabebeenano	0	8	0.234	0.048	0.664	adult	female	32
mamabebeenano	0	8	0.234	0.048	0.664	adult	female	33
mamabebeenano	0	8	0.234	0.048	0.664	adult	female	34
mamabebeenano	0	8	0.234	0.048	0.664	adult	female	35
mamabebeenano	0	8	0.234	0.048	0.664	adult	female	36
mamabebeenano	0	8	0.234	0.048	0.664	adult	female	37
mamabebeenano	0	8	0.234	0.048	0.664	adult	female	38
mamabebeenano	0	8	0.234	0.048	0.664	adult	female	39
mamabebeenano	0	8	0.234	0.048	0.664	adult	female	40
mamabebeenano	0	8	0.234	0.048	0.664	adult	female	41
mamabebeenano	0	7	0.234	0.048	0.664	adult	female	42
mamabebeenano	0	8	0.234	0.048	0.664	adult	female	43
mamabebeenano	0	6	0.234	0.048	0.664	adult	female	44
mamabebeenano	0	6	0.234	0.048	0.664	adult	female	45
mamabebeenano	0	8	0.234	0.048	0.664	adult	female	46
mamabebeenano	0	8	0.234	0.048	0.664	adult	female	47
mamabebeenano	0	8	0.234	0.048	0.664	adult	female	48
mamabebeenano	0	7	0.234	0.048	0.664	adult	female	49
mamabebeenano	0	8	0.234	0.048	0.664	adult	female	50
mamabebeenano	0	8	0.234	0.048	0.664	adult	female	51
mamabebeenano	0	8	0.234	0.048	0.664	adult	female	52
mamabebeenano	0	8	0.234	0.048	0.664	adult	female	53
mamabebeenano	0	8	0.234	0.048	0.664	adult	female	54
mamabebeenano	0	8	0.234	0.048	0.664	adult	female	55
mamabebeenano	0	8	0.234	0.048	0.664	adult	female	56
mamabebeenano	0	7	0.234	0.048	0.664	adult	female	57
mamabebeenano	0	8	0.234	0.048	0.664	adult	female	58
mamabebeenano	0	8	0.234	0.048	0.664	adult	female	59
mamabebeenano	0	8	0.234	0.048	0.664	adult	female	60
mamanoel	0	9	0.234	0.681	0.539	adult	female	1
mamanoel	0	9	0.234	0.681	0.539	adult	female	2
mamanoel	0	8	0.234	0.681	0.539	adult	female	3
mamanoel	0	7	0.234	0.681	0.539	adult	female	4
mamanoel	0	8	0.234	0.681	0.539	adult	female	5
mamanoel	0	8	0.234	0.681	0.539	adult	female	6
mamanoel	0	8	0.234	0.681	0.539	adult	female	7
mamanoel	0	8	0.234	0.681	0.539	adult	female	8
mamanoel	0	8	0.234	0.681	0.539	adult	female	9
mamanoel	0	8	0.234	0.681	0.539	adult	female	10
mamanoel	0	7	0.234	0.681	0.539	adult	female	11
mamanoel	0	9	0.234	0.681	0.539	adult	female	12
mamanoel	0	8	0.234	0.681	0.539	adult	female	13
mamanoel	0	8	0.234	0.681	0.539	adult	female	14
mamanoel	0	8	0.234	0.681	0.539	adult	female	15
mamanoel	0	8	0.234	0.681	0.539	adult	female	16
mamanoel	0	8	0.234	0.681	0.539	adult	female	17
mamanoel	0	8	0.234	0.681	0.539	adult	female	18
mamanoel	0	8	0.234	0.681	0.539	adult	female	19
mamanoel	0	8	0.234	0.681	0.539	adult	female	20
mamanoel	0	8	0.234	0.681	0.539	adult	female	21
mamanoel	0	8	0.234	0.681	0.539	adult	female	22
mamanoel	0	8	0.234	0.681	0.539	adult	female	23
mamanoel	0	8	0.234	0.681	0.539	adult	female	24
mamanoel	0	8	0.234	0.681	0.539	adult	female	25
mamanoel	0	8	0.234	0.681	0.539	adult	female	26
mamanoel	0	8	0.234	0.681	0.539	adult	female	27
mamanoel	0	8	0.234	0.681	0.539	adult	female	28
mamanoel	0	8	0.234	0.681	0.539	adult	female	29
mamanoel	0	8	0.234	0.681	0.539	adult	female	30
mamanoel	0	7	0.234	0.681	0.539	adult	female	31
mamanoel	0	8	0.234	0.681	0.539	adult	female	32
mamanoel	0	8	0.234	0.681	0.539	adult	female	33
mamanoel	0	8	0.234	0.681	0.539	adult	female	34
mamanoel	0	8	0.234	0.681	0.539	adult	female	35
mamanoel	0	8	0.234	0.681	0.539	adult	female	36
mamanoel	0	8	0.234	0.681	0.539	adult	female	37
mamanoel	0	8	0.234	0.681	0.539	adult	female	38
mamanoel	0	8	0.234	0.681	0.539	adult	female	39
mamanoel	0	8	0.234	0.681	0.539	adult	female	40
mamanoel	0	8	0.234	0.681	0.539	adult	female	41
mamanoel	0	7	0.234	0.681	0.539	adult	female	42
mamanoel	0	8	0.234	0.681	0.539	adult	female	43
mamanoel	0	6	0.234	0.681	0.539	adult	female	44
mamanoel	0	6	0.234	0.681	0.539	adult	female	45
mamanoel	0	8	0.234	0.681	0.539	adult	female	46
mamanoel	1	7	0.234	0.681	0.539	adult	female	47
mamanoel	0	8	0.234	0.681	0.539	adult	female	48
mamanoel	0	7	0.234	0.681	0.539	adult	female	49
mamanoel	0	8	0.234	0.681	0.539	adult	female	50
mamanoel	0	8	0.234	0.681	0.539	adult	female	51
mamanoel	0	8	0.234	0.681	0.539	adult	female	52
mamanoel	0	8	0.234	0.681	0.539	adult	female	53
mamanoel	0	8	0.234	0.681	0.539	adult	female	54
mamanoel	0	8	0.234	0.681	0.539	adult	female	55
mamanoel	3	5	0.234	0.681	0.539	adult	female	56
mamanoel	0	7	0.234	0.681	0.539	adult	female	57
mamanoel	0	8	0.234	0.681	0.539	adult	female	58
mamanoel	0	8	0.234	0.681	0.539	adult	female	59
mamanoel	0	8	0.234	0.681	0.539	adult	female	60
mancha	0	9	0.234	0.624	0.149	adult	female	1
mancha	0	9	0.234	0.624	0.149	adult	female	2
mancha	0	8	0.234	0.624	0.149	adult	female	3
mancha	0	7	0.234	0.624	0.149	adult	female	4
mancha	0	8	0.234	0.624	0.149	adult	female	5
mancha	0	8	0.234	0.624	0.149	adult	female	6
mancha	0	8	0.234	0.624	0.149	adult	female	7
mancha	0	8	0.234	0.624	0.149	adult	female	8
mancha	0	8	0.234	0.624	0.149	adult	female	9
mancha	0	8	0.234	0.624	0.149	adult	female	10
mancha	0	7	0.234	0.624	0.149	adult	female	11
mancha	0	9	0.234	0.624	0.149	adult	female	12
mancha	0	8	0.234	0.624	0.149	adult	female	13
mancha	0	8	0.234	0.624	0.149	adult	female	14
mancha	0	8	0.234	0.624	0.149	adult	female	15
mancha	0	8	0.234	0.624	0.149	adult	female	16
mancha	0	8	0.234	0.624	0.149	adult	female	17
mancha	0	8	0.234	0.624	0.149	adult	female	18
mancha	0	8	0.234	0.624	0.149	adult	female	19
mancha	0	8	0.234	0.624	0.149	adult	female	20
mancha	0	8	0.234	0.624	0.149	adult	female	21
mancha	0	8	0.234	0.624	0.149	adult	female	22
mancha	0	8	0.234	0.624	0.149	adult	female	23
mancha	0	8	0.234	0.624	0.149	adult	female	24
mancha	0	8	0.234	0.624	0.149	adult	female	25
mancha	0	8	0.234	0.624	0.149	adult	female	26
mancha	0	8	0.234	0.624	0.149	adult	female	27
mancha	0	8	0.234	0.624	0.149	adult	female	28
mancha	0	8	0.234	0.624	0.149	adult	female	29
mancha	0	8	0.234	0.624	0.149	adult	female	30
mancha	0	7	0.234	0.624	0.149	adult	female	31
mancha	0	8	0.234	0.624	0.149	adult	female	32
mancha	0	8	0.234	0.624	0.149	adult	female	33
mancha	0	8	0.234	0.624	0.149	adult	female	34
mancha	0	8	0.234	0.624	0.149	adult	female	35
mancha	0	8	0.234	0.624	0.149	adult	female	36
mancha	0	8	0.234	0.624	0.149	adult	female	37
mancha	0	8	0.234	0.624	0.149	adult	female	38
mancha	0	8	0.234	0.624	0.149	adult	female	39
mancha	0	8	0.234	0.624	0.149	adult	female	40
mancha	0	8	0.234	0.624	0.149	adult	female	41
mancha	0	7	0.234	0.624	0.149	adult	female	42
mancha	0	8	0.234	0.624	0.149	adult	female	43
mancha	0	6	0.234	0.624	0.149	adult	female	44
mancha	0	6	0.234	0.624	0.149	adult	female	45
mancha	0	8	0.234	0.624	0.149	adult	female	46
mancha	0	8	0.234	0.624	0.149	adult	female	47
mancha	0	8	0.234	0.624	0.149	adult	female	48
mancha	0	7	0.234	0.624	0.149	adult	female	49
mancha	0	8	0.234	0.624	0.149	adult	female	50
mancha	0	8	0.234	0.624	0.149	adult	female	51
mancha	0	8	0.234	0.624	0.149	adult	female	52
mancha	0	8	0.234	0.624	0.149	adult	female	53
mancha	0	8	0.234	0.624	0.149	adult	female	54
mancha	0	8	0.234	0.624	0.149	adult	female	55
mancha	0	8	0.234	0.624	0.149	adult	female	56
mancha	0	7	0.234	0.624	0.149	adult	female	57
mancha	0	8	0.234	0.624	0.149	adult	female	58
mancha	0	8	0.234	0.624	0.149	adult	female	59
mancha	0	8	0.234	0.624	0.149	adult	female	60
mephisto	6	3	0.234	0.75	0.59	adult	male	1
mephisto	0	9	0.234	0.75	0.59	adult	male	2
mephisto	0	8	0.234	0.75	0.59	adult	male	3
mephisto	0	7	0.234	0.75	0.59	adult	male	4
mephisto	0	8	0.234	0.75	0.59	adult	male	5
mephisto	0	8	0.234	0.75	0.59	adult	male	6
mephisto	0	8	0.234	0.75	0.59	adult	male	7
mephisto	0	8	0.234	0.75	0.59	adult	male	8
mephisto	0	8	0.234	0.75	0.59	adult	male	9
mephisto	0	8	0.234	0.75	0.59	adult	male	10
mephisto	0	7	0.234	0.75	0.59	adult	male	11
mephisto	0	9	0.234	0.75	0.59	adult	male	12
mephisto	0	8	0.234	0.75	0.59	adult	male	13
mephisto	0	8	0.234	0.75	0.59	adult	male	14
mephisto	4	4	0.234	0.75	0.59	adult	male	15
mephisto	4	4	0.234	0.75	0.59	adult	male	16
mephisto	8	0	0.234	0.75	0.59	adult	male	17
mephisto	5	3	0.234	0.75	0.59	adult	male	18
mephisto	2	6	0.234	0.75	0.59	adult	male	19
mephisto	0	8	0.234	0.75	0.59	adult	male	20
mephisto	0	8	0.234	0.75	0.59	adult	male	21
mephisto	0	8	0.234	0.75	0.59	adult	male	22
mephisto	0	8	0.234	0.75	0.59	adult	male	23
mephisto	0	8	0.234	0.75	0.59	adult	male	24
mephisto	0	8	0.234	0.75	0.59	adult	male	25
mephisto	0	8	0.234	0.75	0.59	adult	male	26
mephisto	0	8	0.234	0.75	0.59	adult	male	27
mephisto	0	8	0.234	0.75	0.59	adult	male	28
mephisto	0	8	0.234	0.75	0.59	adult	male	29
mephisto	0	8	0.234	0.75	0.59	adult	male	30
mephisto	0	7	0.234	0.75	0.59	adult	male	31
mephisto	0	8	0.234	0.75	0.59	adult	male	32
mephisto	0	8	0.234	0.75	0.59	adult	male	33
mephisto	0	8	0.234	0.75	0.59	adult	male	34
mephisto	4	4	0.234	0.75	0.59	adult	male	35
mephisto	7	1	0.234	0.75	0.59	adult	male	36
mephisto	0	8	0.234	0.75	0.59	adult	male	37
mephisto	0	8	0.234	0.75	0.59	adult	male	38
mephisto	0	8	0.234	0.75	0.59	adult	male	39
mephisto	3	5	0.234	0.75	0.59	adult	male	40
mephisto	2	6	0.234	0.75	0.59	adult	male	41
mephisto	2	5	0.234	0.75	0.59	adult	male	42
mephisto	2	6	0.234	0.75	0.59	adult	male	43
mephisto	0	6	0.234	0.75	0.59	adult	male	44
mephisto	0	6	0.234	0.75	0.59	adult	male	45
mephisto	0	8	0.234	0.75	0.59	adult	male	46
mephisto	0	8	0.234	0.75	0.59	adult	male	47
mephisto	0	8	0.234	0.75	0.59	adult	male	48
mephisto	0	7	0.234	0.75	0.59	adult	male	49
mephisto	0	8	0.234	0.75	0.59	adult	male	50
mephisto	0	8	0.234	0.75	0.59	adult	male	51
mephisto	0	8	0.234	0.75	0.59	adult	male	52
mephisto	0	8	0.234	0.75	0.59	adult	male	53
mephisto	0	8	0.234	0.75	0.59	adult	male	54
mephisto	0	8	0.234	0.75	0.59	adult	male	55
mephisto	0	8	0.234	0.75	0.59	adult	male	56
mephisto	0	7	0.234	0.75	0.59	adult	male	57
mephisto	0	8	0.234	0.75	0.59	adult	male	58
mephisto	0	8	0.234	0.75	0.59	adult	male	59
mephisto	0	8	0.234	0.75	0.59	adult	male	60
nerd	0	9	0.234	0.341	0.091	adult	female	1
nerd	0	9	0.234	0.341	0.091	adult	female	2
nerd	0	8	0.234	0.341	0.091	adult	female	3
nerd	0	7	0.234	0.341	0.091	adult	female	4
nerd	0	8	0.234	0.341	0.091	adult	female	5
nerd	0	8	0.234	0.341	0.091	adult	female	6
nerd	0	8	0.234	0.341	0.091	adult	female	7
nerd	0	8	0.234	0.341	0.091	adult	female	8
nerd	0	8	0.234	0.341	0.091	adult	female	9
nerd	0	8	0.234	0.341	0.091	adult	female	10
nerd	0	7	0.234	0.341	0.091	adult	female	11
nerd	0	9	0.234	0.341	0.091	adult	female	12
nerd	0	8	0.234	0.341	0.091	adult	female	13
nerd	0	8	0.234	0.341	0.091	adult	female	14
nerd	0	8	0.234	0.341	0.091	adult	female	15
nerd	0	8	0.234	0.341	0.091	adult	female	16
nerd	0	8	0.234	0.341	0.091	adult	female	17
nerd	0	8	0.234	0.341	0.091	adult	female	18
nerd	0	8	0.234	0.341	0.091	adult	female	19
nerd	0	8	0.234	0.341	0.091	adult	female	20
nerd	0	8	0.234	0.341	0.091	adult	female	21
nerd	0	8	0.234	0.341	0.091	adult	female	22
nerd	0	8	0.234	0.341	0.091	adult	female	23
nerd	0	8	0.234	0.341	0.091	adult	female	24
nerd	0	8	0.234	0.341	0.091	adult	female	25
nerd	0	8	0.234	0.341	0.091	adult	female	26
nerd	0	8	0.234	0.341	0.091	adult	female	27
nerd	0	8	0.234	0.341	0.091	adult	female	28
nerd	0	8	0.234	0.341	0.091	adult	female	29
nerd	0	8	0.234	0.341	0.091	adult	female	30
nerd	0	7	0.234	0.341	0.091	adult	female	31
nerd	0	8	0.234	0.341	0.091	adult	female	32
nerd	0	8	0.234	0.341	0.091	adult	female	33
nerd	0	8	0.234	0.341	0.091	adult	female	34
nerd	0	8	0.234	0.341	0.091	adult	female	35
nerd	0	8	0.234	0.341	0.091	adult	female	36
nerd	0	8	0.234	0.341	0.091	adult	female	37
nerd	0	8	0.234	0.341	0.091	adult	female	38
nerd	0	8	0.234	0.341	0.091	adult	female	39
nerd	0	8	0.234	0.341	0.091	adult	female	40
nerd	0	8	0.234	0.341	0.091	adult	female	41
nerd	0	7	0.234	0.341	0.091	adult	female	42
nerd	0	8	0.234	0.341	0.091	adult	female	43
nerd	0	6	0.234	0.341	0.091	adult	female	44
nerd	0	6	0.234	0.341	0.091	adult	female	45
nerd	0	8	0.234	0.341	0.091	adult	female	46
nerd	0	8	0.234	0.341	0.091	adult	female	47
nerd	0	8	0.234	0.341	0.091	adult	female	48
nerd	0	7	0.234	0.341	0.091	adult	female	49
nerd	0	8	0.234	0.341	0.091	adult	female	50
nerd	0	8	0.234	0.341	0.091	adult	female	51
nerd	0	8	0.234	0.341	0.091	adult	female	52
nerd	0	8	0.234	0.341	0.091	adult	female	53
nerd	0	8	0.234	0.341	0.091	adult	female	54
nerd	0	8	0.234	0.341	0.091	adult	female	55
nerd	0	8	0.234	0.341	0.091	adult	female	56
nerd	0	7	0.234	0.341	0.091	adult	female	57
nerd	0	8	0.234	0.341	0.091	adult	female	58
nerd	0	8	0.234	0.341	0.091	adult	female	59
nerd	0	8	0.234	0.341	0.091	adult	female	60
noruega	0	9	0.234	0.505	0.797	adult	female	1
noruega	0	9	0.234	0.505	0.797	adult	female	2
noruega	0	8	0.234	0.505	0.797	adult	female	3
noruega	0	7	0.234	0.505	0.797	adult	female	4
noruega	0	8	0.234	0.505	0.797	adult	female	5
noruega	0	8	0.234	0.505	0.797	adult	female	6
noruega	0	8	0.234	0.505	0.797	adult	female	7
noruega	0	8	0.234	0.505	0.797	adult	female	8
noruega	0	8	0.234	0.505	0.797	adult	female	9
noruega	0	8	0.234	0.505	0.797	adult	female	10
noruega	0	7	0.234	0.505	0.797	adult	female	11
noruega	0	9	0.234	0.505	0.797	adult	female	12
noruega	0	8	0.234	0.505	0.797	adult	female	13
noruega	0	8	0.234	0.505	0.797	adult	female	14
noruega	0	8	0.234	0.505	0.797	adult	female	15
noruega	0	8	0.234	0.505	0.797	adult	female	16
noruega	0	8	0.234	0.505	0.797	adult	female	17
noruega	0	8	0.234	0.505	0.797	adult	female	18
noruega	0	8	0.234	0.505	0.797	adult	female	19
noruega	0	8	0.234	0.505	0.797	adult	female	20
noruega	0	8	0.234	0.505	0.797	adult	female	21
noruega	0	8	0.234	0.505	0.797	adult	female	22
noruega	0	8	0.234	0.505	0.797	adult	female	23
noruega	0	8	0.234	0.505	0.797	adult	female	24
noruega	0	8	0.234	0.505	0.797	adult	female	25
noruega	0	8	0.234	0.505	0.797	adult	female	26
noruega	0	8	0.234	0.505	0.797	adult	female	27
noruega	0	8	0.234	0.505	0.797	adult	female	28
noruega	0	8	0.234	0.505	0.797	adult	female	29
noruega	0	8	0.234	0.505	0.797	adult	female	30
noruega	0	7	0.234	0.505	0.797	adult	female	31
noruega	0	8	0.234	0.505	0.797	adult	female	32
noruega	0	8	0.234	0.505	0.797	adult	female	33
noruega	0	8	0.234	0.505	0.797	adult	female	34
noruega	0	8	0.234	0.505	0.797	adult	female	35
noruega	0	8	0.234	0.505	0.797	adult	female	36
noruega	0	8	0.234	0.505	0.797	adult	female	37
noruega	0	8	0.234	0.505	0.797	adult	female	38
noruega	0	8	0.234	0.505	0.797	adult	female	39
noruega	0	8	0.234	0.505	0.797	adult	female	40
noruega	0	8	0.234	0.505	0.797	adult	female	41
noruega	0	7	0.234	0.505	0.797	adult	female	42
noruega	0	8	0.234	0.505	0.797	adult	female	43
noruega	0	6	0.234	0.505	0.797	adult	female	44
noruega	0	6	0.234	0.505	0.797	adult	female	45
noruega	0	8	0.234	0.505	0.797	adult	female	46
noruega	0	8	0.234	0.505	0.797	adult	female	47
noruega	0	8	0.234	0.505	0.797	adult	female	48
noruega	0	7	0.234	0.505	0.797	adult	female	49
noruega	0	8	0.234	0.505	0.797	adult	female	50
noruega	0	8	0.234	0.505	0.797	adult	female	51
noruega	0	8	0.234	0.505	0.797	adult	female	52
noruega	0	8	0.234	0.505	0.797	adult	female	53
noruega	0	8	0.234	0.505	0.797	adult	female	54
noruega	0	8	0.234	0.505	0.797	adult	female	55
noruega	0	8	0.234	0.505	0.797	adult	female	56
noruega	0	7	0.234	0.505	0.797	adult	female	57
noruega	0	8	0.234	0.505	0.797	adult	female	58
noruega	0	8	0.234	0.505	0.797	adult	female	59
noruega	0	8	0.234	0.505	0.797	adult	female	60
orejacortada	0	9	0.234	0.382	0.748	adult	female	1
orejacortada	0	9	0.234	0.382	0.748	adult	female	2
orejacortada	0	8	0.234	0.382	0.748	adult	female	3
orejacortada	0	7	0.234	0.382	0.748	adult	female	4
orejacortada	0	8	0.234	0.382	0.748	adult	female	5
orejacortada	0	8	0.234	0.382	0.748	adult	female	6
orejacortada	0	8	0.234	0.382	0.748	adult	female	7
orejacortada	0	8	0.234	0.382	0.748	adult	female	8
orejacortada	0	8	0.234	0.382	0.748	adult	female	9
orejacortada	0	8	0.234	0.382	0.748	adult	female	10
orejacortada	0	7	0.234	0.382	0.748	adult	female	11
orejacortada	1	8	0.234	0.382	0.748	adult	female	12
orejacortada	0	8	0.234	0.382	0.748	adult	female	13
orejacortada	0	8	0.234	0.382	0.748	adult	female	14
orejacortada	0	8	0.234	0.382	0.748	adult	female	15
orejacortada	0	8	0.234	0.382	0.748	adult	female	16
orejacortada	0	8	0.234	0.382	0.748	adult	female	17
orejacortada	0	8	0.234	0.382	0.748	adult	female	18
orejacortada	0	8	0.234	0.382	0.748	adult	female	19
orejacortada	0	8	0.234	0.382	0.748	adult	female	20
orejacortada	0	8	0.234	0.382	0.748	adult	female	21
orejacortada	2	6	0.234	0.382	0.748	adult	female	22
orejacortada	1	7	0.234	0.382	0.748	adult	female	23
orejacortada	5	3	0.234	0.382	0.748	adult	female	24
orejacortada	2	6	0.234	0.382	0.748	adult	female	25
orejacortada	4	4	0.234	0.382	0.748	adult	female	26
orejacortada	4	4	0.234	0.382	0.748	adult	female	27
orejacortada	2	6	0.234	0.382	0.748	adult	female	28
orejacortada	0	8	0.234	0.382	0.748	adult	female	29
orejacortada	0	8	0.234	0.382	0.748	adult	female	30
orejacortada	0	7	0.234	0.382	0.748	adult	female	31
orejacortada	0	8	0.234	0.382	0.748	adult	female	32
orejacortada	0	8	0.234	0.382	0.748	adult	female	33
orejacortada	6	2	0.234	0.382	0.748	adult	female	34
orejacortada	3	5	0.234	0.382	0.748	adult	female	35
orejacortada	0	8	0.234	0.382	0.748	adult	female	36
orejacortada	0	8	0.234	0.382	0.748	adult	female	37
orejacortada	0	8	0.234	0.382	0.748	adult	female	38
orejacortada	0	8	0.234	0.382	0.748	adult	female	39
orejacortada	0	8	0.234	0.382	0.748	adult	female	40
orejacortada	4	4	0.234	0.382	0.748	adult	female	41
orejacortada	0	7	0.234	0.382	0.748	adult	female	42
orejacortada	0	8	0.234	0.382	0.748	adult	female	43
orejacortada	0	6	0.234	0.382	0.748	adult	female	44
orejacortada	0	6	0.234	0.382	0.748	adult	female	45
orejacortada	0	8	0.234	0.382	0.748	adult	female	46
orejacortada	0	8	0.234	0.382	0.748	adult	female	47
orejacortada	0	8	0.234	0.382	0.748	adult	female	48
orejacortada	0	7	0.234	0.382	0.748	adult	female	49
orejacortada	0	8	0.234	0.382	0.748	adult	female	50
orejacortada	0	8	0.234	0.382	0.748	adult	female	51
orejacortada	0	8	0.234	0.382	0.748	adult	female	52
orejacortada	0	8	0.234	0.382	0.748	adult	female	53
orejacortada	0	8	0.234	0.382	0.748	adult	female	54
orejacortada	0	8	0.234	0.382	0.748	adult	female	55
orejacortada	0	8	0.234	0.382	0.748	adult	female	56
orejacortada	0	7	0.234	0.382	0.748	adult	female	57
orejacortada	0	8	0.234	0.382	0.748	adult	female	58
orejacortada	0	8	0.234	0.382	0.748	adult	female	59
orejacortada	0	8	0.234	0.382	0.748	adult	female	60
paul	0	9	0.234	0.887	1	adult	male	1
paul	0	9	0.234	0.887	1	adult	male	2
paul	0	8	0.234	0.887	1	adult	male	3
paul	0	7	0.234	0.887	1	adult	male	4
paul	0	8	0.234	0.887	1	adult	male	5
paul	0	8	0.234	0.887	1	adult	male	6
paul	8	0	0.234	0.887	1	adult	male	7
paul	8	0	0.234	0.887	1	adult	male	8
paul	0	8	0.234	0.887	1	adult	male	9
paul	0	8	0.234	0.887	1	adult	male	10
paul	7	0	0.234	0.887	1	adult	male	11
paul	5	4	0.234	0.887	1	adult	male	12
paul	3	5	0.234	0.887	1	adult	male	13
paul	7	1	0.234	0.887	1	adult	male	14
paul	0	8	0.234	0.887	1	adult	male	15
paul	0	8	0.234	0.887	1	adult	male	16
paul	0	8	0.234	0.887	1	adult	male	17
paul	0	8	0.234	0.887	1	adult	male	18
paul	0	8	0.234	0.887	1	adult	male	19
paul	0	8	0.234	0.887	1	adult	male	20
paul	0	8	0.234	0.887	1	adult	male	21
paul	6	2	0.234	0.887	1	adult	male	22
paul	7	1	0.234	0.887	1	adult	male	23
paul	3	5	0.234	0.887	1	adult	male	24
paul	5	3	0.234	0.887	1	adult	male	25
paul	4	4	0.234	0.887	1	adult	male	26
paul	3	5	0.234	0.887	1	adult	male	27
paul	4	4	0.234	0.887	1	adult	male	28
paul	6	2	0.234	0.887	1	adult	male	29
paul	5	3	0.234	0.887	1	adult	male	30
paul	0	7	0.234	0.887	1	adult	male	31
paul	0	8	0.234	0.887	1	adult	male	32
paul	0	8	0.234	0.887	1	adult	male	33
paul	0	8	0.234	0.887	1	adult	male	34
paul	0	8	0.234	0.887	1	adult	male	35
paul	0	8	0.234	0.887	1	adult	male	36
paul	0	8	0.234	0.887	1	adult	male	37
paul	0	8	0.234	0.887	1	adult	male	38
paul	0	8	0.234	0.887	1	adult	male	39
paul	0	8	0.234	0.887	1	adult	male	40
paul	0	8	0.234	0.887	1	adult	male	41
paul	0	7	0.234	0.887	1	adult	male	42
paul	0	8	0.234	0.887	1	adult	male	43
paul	0	6	0.234	0.887	1	adult	male	44
paul	0	6	0.234	0.887	1	adult	male	45
paul	0	8	0.234	0.887	1	adult	male	46
paul	0	8	0.234	0.887	1	adult	male	47
paul	7	1	0.234	0.887	1	adult	male	48
paul	3	4	0.234	0.887	1	adult	male	49
paul	6	2	0.234	0.887	1	adult	male	50
paul	5	3	0.234	0.887	1	adult	male	51
paul	6	2	0.234	0.887	1	adult	male	52
paul	4	4	0.234	0.887	1	adult	male	53
paul	4	4	0.234	0.887	1	adult	male	54
paul	4	4	0.234	0.887	1	adult	male	55
paul	1	7	0.234	0.887	1	adult	male	56
paul	0	7	0.234	0.887	1	adult	male	57
paul	0	8	0.234	0.887	1	adult	male	58
paul	0	8	0.234	0.887	1	adult	male	59
paul	8	0	0.234	0.887	1	adult	male	60
pedro	0	9	0.234	0.399	0.711	juvenile	male	1
pedro	0	9	0.234	0.399	0.711	juvenile	male	2
pedro	0	8	0.234	0.399	0.711	juvenile	male	3
pedro	0	7	0.234	0.399	0.711	juvenile	male	4
pedro	0	8	0.234	0.399	0.711	juvenile	male	5
pedro	0	8	0.234	0.399	0.711	juvenile	male	6
pedro	0	8	0.234	0.399	0.711	juvenile	male	7
pedro	0	8	0.234	0.399	0.711	juvenile	male	8
pedro	0	8	0.234	0.399	0.711	juvenile	male	9
pedro	0	8	0.234	0.399	0.711	juvenile	male	10
pedro	0	7	0.234	0.399	0.711	juvenile	male	11
pedro	0	9	0.234	0.399	0.711	juvenile	male	12
pedro	0	8	0.234	0.399	0.711	juvenile	male	13
pedro	0	8	0.234	0.399	0.711	juvenile	male	14
pedro	0	8	0.234	0.399	0.711	juvenile	male	15
pedro	0	8	0.234	0.399	0.711	juvenile	male	16
pedro	0	8	0.234	0.399	0.711	juvenile	male	17
pedro	1	7	0.234	0.399	0.711	juvenile	male	18
pedro	0	8	0.234	0.399	0.711	juvenile	male	19
pedro	0	8	0.234	0.399	0.711	juvenile	male	20
pedro	0	8	0.234	0.399	0.711	juvenile	male	21
pedro	0	8	0.234	0.399	0.711	juvenile	male	22
pedro	0	8	0.234	0.399	0.711	juvenile	male	23
pedro	0	8	0.234	0.399	0.711	juvenile	male	24
pedro	0	8	0.234	0.399	0.711	juvenile	male	25
pedro	0	8	0.234	0.399	0.711	juvenile	male	26
pedro	0	8	0.234	0.399	0.711	juvenile	male	27
pedro	0	8	0.234	0.399	0.711	juvenile	male	28
pedro	0	8	0.234	0.399	0.711	juvenile	male	29
pedro	0	8	0.234	0.399	0.711	juvenile	male	30
pedro	0	7	0.234	0.399	0.711	juvenile	male	31
pedro	0	8	0.234	0.399	0.711	juvenile	male	32
pedro	0	8	0.234	0.399	0.711	juvenile	male	33
pedro	0	8	0.234	0.399	0.711	juvenile	male	34
pedro	0	8	0.234	0.399	0.711	juvenile	male	35
pedro	0	8	0.234	0.399	0.711	juvenile	male	36
pedro	0	8	0.234	0.399	0.711	juvenile	male	37
pedro	0	8	0.234	0.399	0.711	juvenile	male	38
pedro	0	8	0.234	0.399	0.711	juvenile	male	39
pedro	0	8	0.234	0.399	0.711	juvenile	male	40
pedro	0	8	0.234	0.399	0.711	juvenile	male	41
pedro	0	7	0.234	0.399	0.711	juvenile	male	42
pedro	0	8	0.234	0.399	0.711	juvenile	male	43
pedro	0	6	0.234	0.399	0.711	juvenile	male	44
pedro	0	6	0.234	0.399	0.711	juvenile	male	45
pedro	0	8	0.234	0.399	0.711	juvenile	male	46
pedro	0	8	0.234	0.399	0.711	juvenile	male	47
pedro	0	8	0.234	0.399	0.711	juvenile	male	48
pedro	0	7	0.234	0.399	0.711	juvenile	male	49
pedro	0	8	0.234	0.399	0.711	juvenile	male	50
pedro	0	8	0.234	0.399	0.711	juvenile	male	51
pedro	0	8	0.234	0.399	0.711	juvenile	male	52
pedro	0	8	0.234	0.399	0.711	juvenile	male	53
pedro	0	8	0.234	0.399	0.711	juvenile	male	54
pedro	0	8	0.234	0.399	0.711	juvenile	male	55
pedro	0	8	0.234	0.399	0.711	juvenile	male	56
pedro	0	7	0.234	0.399	0.711	juvenile	male	57
pedro	0	8	0.234	0.399	0.711	juvenile	male	58
pedro	0	8	0.234	0.399	0.711	juvenile	male	59
pedro	0	8	0.234	0.399	0.711	juvenile	male	60
pendiente	0	9	0.234	0.136	0.307	adult	male	1
pendiente	0	9	0.234	0.136	0.307	adult	male	2
pendiente	1	7	0.234	0.136	0.307	adult	male	3
pendiente	0	7	0.234	0.136	0.307	adult	male	4
pendiente	0	8	0.234	0.136	0.307	adult	male	5
pendiente	0	8	0.234	0.136	0.307	adult	male	6
pendiente	0	8	0.234	0.136	0.307	adult	male	7
pendiente	0	8	0.234	0.136	0.307	adult	male	8
pendiente	0	8	0.234	0.136	0.307	adult	male	9
pendiente	0	8	0.234	0.136	0.307	adult	male	10
pendiente	0	7	0.234	0.136	0.307	adult	male	11
pendiente	0	9	0.234	0.136	0.307	adult	male	12
pendiente	0	8	0.234	0.136	0.307	adult	male	13
pendiente	0	8	0.234	0.136	0.307	adult	male	14
pendiente	0	8	0.234	0.136	0.307	adult	male	15
pendiente	0	8	0.234	0.136	0.307	adult	male	16
pendiente	0	8	0.234	0.136	0.307	adult	male	17
pendiente	0	8	0.234	0.136	0.307	adult	male	18
pendiente	0	8	0.234	0.136	0.307	adult	male	19
pendiente	0	8	0.234	0.136	0.307	adult	male	20
pendiente	0	8	0.234	0.136	0.307	adult	male	21
pendiente	0	8	0.234	0.136	0.307	adult	male	22
pendiente	0	8	0.234	0.136	0.307	adult	male	23
pendiente	0	8	0.234	0.136	0.307	adult	male	24
pendiente	0	8	0.234	0.136	0.307	adult	male	25
pendiente	0	8	0.234	0.136	0.307	adult	male	26
pendiente	0	8	0.234	0.136	0.307	adult	male	27
pendiente	0	8	0.234	0.136	0.307	adult	male	28
pendiente	0	8	0.234	0.136	0.307	adult	male	29
pendiente	0	8	0.234	0.136	0.307	adult	male	30
pendiente	0	7	0.234	0.136	0.307	adult	male	31
pendiente	0	8	0.234	0.136	0.307	adult	male	32
pendiente	0	8	0.234	0.136	0.307	adult	male	33
pendiente	0	8	0.234	0.136	0.307	adult	male	34
pendiente	0	8	0.234	0.136	0.307	adult	male	35
pendiente	0	8	0.234	0.136	0.307	adult	male	36
pendiente	0	8	0.234	0.136	0.307	adult	male	37
pendiente	1	7	0.234	0.136	0.307	adult	male	38
pendiente	0	8	0.234	0.136	0.307	adult	male	39
pendiente	0	8	0.234	0.136	0.307	adult	male	40
pendiente	0	8	0.234	0.136	0.307	adult	male	41
pendiente	0	7	0.234	0.136	0.307	adult	male	42
pendiente	0	8	0.234	0.136	0.307	adult	male	43
pendiente	0	6	0.234	0.136	0.307	adult	male	44
pendiente	0	6	0.234	0.136	0.307	adult	male	45
pendiente	0	8	0.234	0.136	0.307	adult	male	46
pendiente	0	8	0.234	0.136	0.307	adult	male	47
pendiente	0	8	0.234	0.136	0.307	adult	male	48
pendiente	0	7	0.234	0.136	0.307	adult	male	49
pendiente	0	8	0.234	0.136	0.307	adult	male	50
pendiente	0	8	0.234	0.136	0.307	adult	male	51
pendiente	0	8	0.234	0.136	0.307	adult	male	52
pendiente	0	8	0.234	0.136	0.307	adult	male	53
pendiente	0	8	0.234	0.136	0.307	adult	male	54
pendiente	0	8	0.234	0.136	0.307	adult	male	55
pendiente	0	8	0.234	0.136	0.307	adult	male	56
pendiente	0	7	0.234	0.136	0.307	adult	male	57
pendiente	1	7	0.234	0.136	0.307	adult	male	58
pendiente	0	8	0.234	0.136	0.307	adult	male	59
pendiente	0	8	0.234	0.136	0.307	adult	male	60
tetas	0	9	0.234	0.141	0.334	adult	female	1
tetas	0	9	0.234	0.141	0.334	adult	female	2
tetas	0	8	0.234	0.141	0.334	adult	female	3
tetas	0	7	0.234	0.141	0.334	adult	female	4
tetas	0	8	0.234	0.141	0.334	adult	female	5
tetas	0	8	0.234	0.141	0.334	adult	female	6
tetas	0	8	0.234	0.141	0.334	adult	female	7
tetas	0	8	0.234	0.141	0.334	adult	female	8
tetas	0	8	0.234	0.141	0.334	adult	female	9
tetas	0	8	0.234	0.141	0.334	adult	female	10
tetas	0	7	0.234	0.141	0.334	adult	female	11
tetas	0	9	0.234	0.141	0.334	adult	female	12
tetas	0	8	0.234	0.141	0.334	adult	female	13
tetas	0	8	0.234	0.141	0.334	adult	female	14
tetas	0	8	0.234	0.141	0.334	adult	female	15
tetas	0	8	0.234	0.141	0.334	adult	female	16
tetas	0	8	0.234	0.141	0.334	adult	female	17
tetas	0	8	0.234	0.141	0.334	adult	female	18
tetas	0	8	0.234	0.141	0.334	adult	female	19
tetas	0	8	0.234	0.141	0.334	adult	female	20
tetas	0	8	0.234	0.141	0.334	adult	female	21
tetas	0	8	0.234	0.141	0.334	adult	female	22
tetas	0	8	0.234	0.141	0.334	adult	female	23
tetas	0	8	0.234	0.141	0.334	adult	female	24
tetas	0	8	0.234	0.141	0.334	adult	female	25
tetas	0	8	0.234	0.141	0.334	adult	female	26
tetas	0	8	0.234	0.141	0.334	adult	female	27
tetas	0	8	0.234	0.141	0.334	adult	female	28
tetas	0	8	0.234	0.141	0.334	adult	female	29
tetas	0	8	0.234	0.141	0.334	adult	female	30
tetas	0	7	0.234	0.141	0.334	adult	female	31
tetas	0	8	0.234	0.141	0.334	adult	female	32
tetas	0	8	0.234	0.141	0.334	adult	female	33
tetas	0	8	0.234	0.141	0.334	adult	female	34
tetas	0	8	0.234	0.141	0.334	adult	female	35
tetas	0	8	0.234	0.141	0.334	adult	female	36
tetas	0	8	0.234	0.141	0.334	adult	female	37
tetas	0	8	0.234	0.141	0.334	adult	female	38
tetas	0	8	0.234	0.141	0.334	adult	female	39
tetas	0	8	0.234	0.141	0.334	adult	female	40
tetas	0	8	0.234	0.141	0.334	adult	female	41
tetas	0	7	0.234	0.141	0.334	adult	female	42
tetas	0	8	0.234	0.141	0.334	adult	female	43
tetas	0	6	0.234	0.141	0.334	adult	female	44
tetas	0	6	0.234	0.141	0.334	adult	female	45
tetas	0	8	0.234	0.141	0.334	adult	female	46
tetas	0	8	0.234	0.141	0.334	adult	female	47
tetas	0	8	0.234	0.141	0.334	adult	female	48
tetas	0	7	0.234	0.141	0.334	adult	female	49
tetas	0	8	0.234	0.141	0.334	adult	female	50
tetas	0	8	0.234	0.141	0.334	adult	female	51
tetas	0	8	0.234	0.141	0.334	adult	female	52
tetas	0	8	0.234	0.141	0.334	adult	female	53
tetas	0	8	0.234	0.141	0.334	adult	female	54
tetas	0	8	0.234	0.141	0.334	adult	female	55
tetas	0	8	0.234	0.141	0.334	adult	female	56
tetas	0	7	0.234	0.141	0.334	adult	female	57
tetas	0	8	0.234	0.141	0.334	adult	female	58
tetas	0	8	0.234	0.141	0.334	adult	female	59
tetas	0	8	0.234	0.141	0.334	adult	female	60
uniteta	0	9	0.234	0.486	0.524	adult	female	1
uniteta	0	9	0.234	0.486	0.524	adult	female	2
uniteta	0	8	0.234	0.486	0.524	adult	female	3
uniteta	0	7	0.234	0.486	0.524	adult	female	4
uniteta	0	8	0.234	0.486	0.524	adult	female	5
uniteta	0	8	0.234	0.486	0.524	adult	female	6
uniteta	0	8	0.234	0.486	0.524	adult	female	7
uniteta	0	8	0.234	0.486	0.524	adult	female	8
uniteta	0	8	0.234	0.486	0.524	adult	female	9
uniteta	0	8	0.234	0.486	0.524	adult	female	10
uniteta	0	7	0.234	0.486	0.524	adult	female	11
uniteta	1	8	0.234	0.486	0.524	adult	female	12
uniteta	0	8	0.234	0.486	0.524	adult	female	13
uniteta	0	8	0.234	0.486	0.524	adult	female	14
uniteta	0	8	0.234	0.486	0.524	adult	female	15
uniteta	0	8	0.234	0.486	0.524	adult	female	16
uniteta	0	8	0.234	0.486	0.524	adult	female	17
uniteta	0	8	0.234	0.486	0.524	adult	female	18
uniteta	0	8	0.234	0.486	0.524	adult	female	19
uniteta	0	8	0.234	0.486	0.524	adult	female	20
uniteta	0	8	0.234	0.486	0.524	adult	female	21
uniteta	0	8	0.234	0.486	0.524	adult	female	22
uniteta	0	8	0.234	0.486	0.524	adult	female	23
uniteta	0	8	0.234	0.486	0.524	adult	female	24
uniteta	0	8	0.234	0.486	0.524	adult	female	25
uniteta	0	8	0.234	0.486	0.524	adult	female	26
uniteta	0	8	0.234	0.486	0.524	adult	female	27
uniteta	2	6	0.234	0.486	0.524	adult	female	28
uniteta	0	8	0.234	0.486	0.524	adult	female	29
uniteta	1	7	0.234	0.486	0.524	adult	female	30
uniteta	4	3	0.234	0.486	0.524	adult	female	31
uniteta	1	7	0.234	0.486	0.524	adult	female	32
uniteta	2	6	0.234	0.486	0.524	adult	female	33
uniteta	0	8	0.234	0.486	0.524	adult	female	34
uniteta	0	8	0.234	0.486	0.524	adult	female	35
uniteta	0	8	0.234	0.486	0.524	adult	female	36
uniteta	0	8	0.234	0.486	0.524	adult	female	37
uniteta	0	8	0.234	0.486	0.524	adult	female	38
uniteta	0	8	0.234	0.486	0.524	adult	female	39
uniteta	0	8	0.234	0.486	0.524	adult	female	40
uniteta	1	7	0.234	0.486	0.524	adult	female	41
uniteta	5	2	0.234	0.486	0.524	adult	female	42
uniteta	5	3	0.234	0.486	0.524	adult	female	43
uniteta	0	6	0.234	0.486	0.524	adult	female	44
uniteta	0	6	0.234	0.486	0.524	adult	female	45
uniteta	4	4	0.234	0.486	0.524	adult	female	46
uniteta	0	8	0.234	0.486	0.524	adult	female	47
uniteta	0	8	0.234	0.486	0.524	adult	female	48
uniteta	1	6	0.234	0.486	0.524	adult	female	49
uniteta	2	6	0.234	0.486	0.524	adult	female	50
uniteta	1	7	0.234	0.486	0.524	adult	female	51
uniteta	0	8	0.234	0.486	0.524	adult	female	52
uniteta	3	5	0.234	0.486	0.524	adult	female	53
uniteta	3	5	0.234	0.486	0.524	adult	female	54
uniteta	2	6	0.234	0.486	0.524	adult	female	55
uniteta	3	5	0.234	0.486	0.524	adult	female	56
uniteta	0	7	0.234	0.486	0.524	adult	female	57
uniteta	0	8	0.234	0.486	0.524	adult	female	58
uniteta	0	8	0.234	0.486	0.524	adult	female	59
uniteta	0	8	0.234	0.486	0.524	adult	female	60
alfaalfa	0	34	0.259	0.79	0.188	adult	male	1
alfaalfa	0	42	0.259	0.79	0.188	adult	male	2
alfaalfa	2	18	0.259	0.79	0.188	adult	male	3
alfaalfa	0	24	0.259	0.79	0.188	adult	male	4
alfaalfa	0	22	0.259	0.79	0.188	adult	male	5
alfaalfa	0	37	0.259	0.79	0.188	adult	male	6
alfaalfa	0	18	0.259	0.79	0.188	adult	male	7
alfaalfa	0	27	0.259	0.79	0.188	adult	male	8
alfaalfa	0	46	0.259	0.79	0.188	adult	male	9
alfaalfa	0	22	0.259	0.79	0.188	adult	male	10
alfaalfa	1	31	0.259	0.79	0.188	adult	male	11
alfaalfa	4	24	0.259	0.79	0.188	adult	male	12
alfaalfa	2	31	0.259	0.79	0.188	adult	male	13
alfaalfa	0	35	0.259	0.79	0.188	adult	male	14
alfaalfa	0	24	0.259	0.79	0.188	adult	male	15
alfaalfa	0	14	0.259	0.79	0.188	adult	male	16
alfaalfa	0	16	0.259	0.79	0.188	adult	male	17
alfaalfa	0	15	0.259	0.79	0.188	adult	male	18
alfaalfa	0	10	0.259	0.79	0.188	adult	male	19
alfaalfa	0	11	0.259	0.79	0.188	adult	male	20
alfaalfa	0	23	0.259	0.79	0.188	adult	male	21
alfaalfa	0	22	0.259	0.79	0.188	adult	male	22
alfaalfa	1	25	0.259	0.79	0.188	adult	male	23
alfaalfa	1	25	0.259	0.79	0.188	adult	male	24
alfaalfa	0	19	0.259	0.79	0.188	adult	male	25
alfaalfa	0	14	0.259	0.79	0.188	adult	male	26
alfaalfa	0	18	0.259	0.79	0.188	adult	male	27
alfaalfa	2	8	0.259	0.79	0.188	adult	male	28
alfaalfa	0	22	0.259	0.79	0.188	adult	male	29
alfaalfa	0	22	0.259	0.79	0.188	adult	male	30
alfaalfa	0	17	0.259	0.79	0.188	adult	male	31
alfaalfa	0	50	0.259	0.79	0.188	adult	male	32
alfaalfa	5	28	0.259	0.79	0.188	adult	male	33
alfaalfa	6	30	0.259	0.79	0.188	adult	male	34
alfaalfa	2	37	0.259	0.79	0.188	adult	male	35
alfaalfa	0	4	0.259	0.79	0.188	adult	male	36
alfaalfa	0	38	0.259	0.79	0.188	adult	male	37
alfaalfa	0	33	0.259	0.79	0.188	adult	male	38
alfaalfa	0	28	0.259	0.79	0.188	adult	male	39
alfaalfa	0	8	0.259	0.79	0.188	adult	male	40
alfaalfa	0	28	0.259	0.79	0.188	adult	male	41
alfaalfa	8	27	0.259	0.79	0.188	adult	male	42
alfaalfa	0	34	0.259	0.79	0.188	adult	male	43
alfaalfa	0	37	0.259	0.79	0.188	adult	male	44
alfaalfa	0	42	0.259	0.79	0.188	adult	male	45
alfaalfa	0	50	0.259	0.79	0.188	adult	male	46
alfaalfa	0	51	0.259	0.79	0.188	adult	male	47
alfaalfa	15	1	0.259	0.79	0.188	adult	male	48
alfaalfa	1	28	0.259	0.79	0.188	adult	male	49
alfaalfa	0	16	0.259	0.79	0.188	adult	male	50
alfaalfa	3	26	0.259	0.79	0.188	adult	male	51
alfaalfa	1	34	0.259	0.79	0.188	adult	male	52
alfaalfa	1	36	0.259	0.79	0.188	adult	male	53
alfaalfa	3	28	0.259	0.79	0.188	adult	male	54
alfaalfa	1	23	0.259	0.79	0.188	adult	male	55
alfaalfa	1	25	0.259	0.79	0.188	adult	male	56
alfaalfa	1	33	0.259	0.79	0.188	adult	male	57
alfaalfa	20	31	0.259	0.79	0.188	adult	male	58
alfaalfa	7	18	0.259	0.79	0.188	adult	male	59
alfaalfa	1	20	0.259	0.79	0.188	adult	male	60
alfamal	3	31	0.259	0.808	1	adult	male	1
alfamal	5	37	0.259	0.808	1	adult	male	2
alfamal	0	20	0.259	0.808	1	adult	male	3
alfamal	1	23	0.259	0.808	1	adult	male	4
alfamal	2	20	0.259	0.808	1	adult	male	5
alfamal	3	34	0.259	0.808	1	adult	male	6
alfamal	10	8	0.259	0.808	1	adult	male	7
alfamal	0	27	0.259	0.808	1	adult	male	8
alfamal	0	46	0.259	0.808	1	adult	male	9
alfamal	8	14	0.259	0.808	1	adult	male	10
alfamal	2	30	0.259	0.808	1	adult	male	11
alfamal	2	26	0.259	0.808	1	adult	male	12
alfamal	6	27	0.259	0.808	1	adult	male	13
alfamal	9	26	0.259	0.808	1	adult	male	14
alfamal	4	20	0.259	0.808	1	adult	male	15
alfamal	4	10	0.259	0.808	1	adult	male	16
alfamal	9	7	0.259	0.808	1	adult	male	17
alfamal	3	12	0.259	0.808	1	adult	male	18
alfamal	0	10	0.259	0.808	1	adult	male	19
alfamal	2	9	0.259	0.808	1	adult	male	20
alfamal	0	23	0.259	0.808	1	adult	male	21
alfamal	1	21	0.259	0.808	1	adult	male	22
alfamal	3	23	0.259	0.808	1	adult	male	23
alfamal	9	17	0.259	0.808	1	adult	male	24
alfamal	11	8	0.259	0.808	1	adult	male	25
alfamal	13	1	0.259	0.808	1	adult	male	26
alfamal	10	8	0.259	0.808	1	adult	male	27
alfamal	0	10	0.259	0.808	1	adult	male	28
alfamal	14	8	0.259	0.808	1	adult	male	29
alfamal	7	15	0.259	0.808	1	adult	male	30
alfamal	2	15	0.259	0.808	1	adult	male	31
alfamal	8	42	0.259	0.808	1	adult	male	32
alfamal	1	32	0.259	0.808	1	adult	male	33
alfamal	3	33	0.259	0.808	1	adult	male	34
alfamal	4	35	0.259	0.808	1	adult	male	35
alfamal	4	0	0.259	0.808	1	adult	male	36
alfamal	3	35	0.259	0.808	1	adult	male	37
alfamal	33	0	0.259	0.808	1	adult	male	38
alfamal	0	28	0.259	0.808	1	adult	male	39
alfamal	0	8	0.259	0.808	1	adult	male	40
alfamal	4	24	0.259	0.808	1	adult	male	41
alfamal	7	28	0.259	0.808	1	adult	male	42
alfamal	7	27	0.259	0.808	1	adult	male	43
alfamal	7	30	0.259	0.808	1	adult	male	44
alfamal	22	20	0.259	0.808	1	adult	male	45
alfamal	8	42	0.259	0.808	1	adult	male	46
alfamal	15	36	0.259	0.808	1	adult	male	47
alfamal	0	16	0.259	0.808	1	adult	male	48
alfamal	11	18	0.259	0.808	1	adult	male	49
alfamal	16	0	0.259	0.808	1	adult	male	50
alfamal	6	23	0.259	0.808	1	adult	male	51
alfamal	5	30	0.259	0.808	1	adult	male	52
alfamal	4	33	0.259	0.808	1	adult	male	53
alfamal	3	28	0.259	0.808	1	adult	male	54
alfamal	2	22	0.259	0.808	1	adult	male	55
alfamal	3	23	0.259	0.808	1	adult	male	56
alfamal	11	23	0.259	0.808	1	adult	male	57
alfamal	8	43	0.259	0.808	1	adult	male	58
alfamal	1	24	0.259	0.808	1	adult	male	59
alfamal	1	20	0.259	0.808	1	adult	male	60
amar	1	33	0.259	0.522	0.928	subadult	male	1
amar	2	40	0.259	0.522	0.928	subadult	male	2
amar	0	20	0.259	0.522	0.928	subadult	male	3
amar	1	23	0.259	0.522	0.928	subadult	male	4
amar	0	22	0.259	0.522	0.928	subadult	male	5
amar	0	37	0.259	0.522	0.928	subadult	male	6
amar	0	18	0.259	0.522	0.928	subadult	male	7
amar	0	27	0.259	0.522	0.928	subadult	male	8
amar	0	46	0.259	0.522	0.928	subadult	male	9
amar	0	22	0.259	0.522	0.928	subadult	male	10
amar	0	32	0.259	0.522	0.928	subadult	male	11
amar	1	27	0.259	0.522	0.928	subadult	male	12
amar	0	33	0.259	0.522	0.928	subadult	male	13
amar	0	35	0.259	0.522	0.928	subadult	male	14
amar	0	24	0.259	0.522	0.928	subadult	male	15
amar	0	14	0.259	0.522	0.928	subadult	male	16
amar	0	16	0.259	0.522	0.928	subadult	male	17
amar	0	15	0.259	0.522	0.928	subadult	male	18
amar	0	10	0.259	0.522	0.928	subadult	male	19
amar	1	10	0.259	0.522	0.928	subadult	male	20
amar	2	21	0.259	0.522	0.928	subadult	male	21
amar	0	22	0.259	0.522	0.928	subadult	male	22
amar	0	26	0.259	0.522	0.928	subadult	male	23
amar	0	26	0.259	0.522	0.928	subadult	male	24
amar	0	19	0.259	0.522	0.928	subadult	male	25
amar	0	14	0.259	0.522	0.928	subadult	male	26
amar	0	18	0.259	0.522	0.928	subadult	male	27
amar	0	10	0.259	0.522	0.928	subadult	male	28
amar	0	22	0.259	0.522	0.928	subadult	male	29
amar	0	22	0.259	0.522	0.928	subadult	male	30
amar	0	17	0.259	0.522	0.928	subadult	male	31
amar	0	50	0.259	0.522	0.928	subadult	male	32
amar	0	33	0.259	0.522	0.928	subadult	male	33
amar	0	36	0.259	0.522	0.928	subadult	male	34
amar	0	39	0.259	0.522	0.928	subadult	male	35
amar	0	4	0.259	0.522	0.928	subadult	male	36
amar	0	38	0.259	0.522	0.928	subadult	male	37
amar	0	33	0.259	0.522	0.928	subadult	male	38
amar	0	28	0.259	0.522	0.928	subadult	male	39
amar	0	8	0.259	0.522	0.928	subadult	male	40
amar	3	25	0.259	0.522	0.928	subadult	male	41
amar	0	35	0.259	0.522	0.928	subadult	male	42
amar	0	34	0.259	0.522	0.928	subadult	male	43
amar	0	37	0.259	0.522	0.928	subadult	male	44
amar	0	42	0.259	0.522	0.928	subadult	male	45
amar	0	50	0.259	0.522	0.928	subadult	male	46
amar	0	51	0.259	0.522	0.928	subadult	male	47
amar	0	16	0.259	0.522	0.928	subadult	male	48
amar	0	29	0.259	0.522	0.928	subadult	male	49
amar	0	16	0.259	0.522	0.928	subadult	male	50
amar	1	28	0.259	0.522	0.928	subadult	male	51
amar	0	35	0.259	0.522	0.928	subadult	male	52
amar	0	37	0.259	0.522	0.928	subadult	male	53
amar	0	31	0.259	0.522	0.928	subadult	male	54
amar	0	24	0.259	0.522	0.928	subadult	male	55
amar	0	26	0.259	0.522	0.928	subadult	male	56
amar	0	34	0.259	0.522	0.928	subadult	male	57
amar	0	51	0.259	0.522	0.928	subadult	male	58
amar	0	25	0.259	0.522	0.928	subadult	male	59
amar	0	21	0.259	0.522	0.928	subadult	male	60
asa	6	28	0.259	0.49	0.764	adult	female	1
asa	1	41	0.259	0.49	0.764	adult	female	2
asa	2	18	0.259	0.49	0.764	adult	female	3
asa	2	22	0.259	0.49	0.764	adult	female	4
asa	1	21	0.259	0.49	0.764	adult	female	5
asa	1	36	0.259	0.49	0.764	adult	female	6
asa	0	18	0.259	0.49	0.764	adult	female	7
asa	4	23	0.259	0.49	0.764	adult	female	8
asa	10	36	0.259	0.49	0.764	adult	female	9
asa	0	22	0.259	0.49	0.764	adult	female	10
asa	2	30	0.259	0.49	0.764	adult	female	11
asa	1	27	0.259	0.49	0.764	adult	female	12
asa	1	32	0.259	0.49	0.764	adult	female	13
asa	0	35	0.259	0.49	0.764	adult	female	14
asa	0	24	0.259	0.49	0.764	adult	female	15
asa	0	14	0.259	0.49	0.764	adult	female	16
asa	0	16	0.259	0.49	0.764	adult	female	17
asa	0	15	0.259	0.49	0.764	adult	female	18
asa	1	9	0.259	0.49	0.764	adult	female	19
asa	1	10	0.259	0.49	0.764	adult	female	20
asa	1	22	0.259	0.49	0.764	adult	female	21
asa	0	22	0.259	0.49	0.764	adult	female	22
asa	0	26	0.259	0.49	0.764	adult	female	23
asa	0	26	0.259	0.49	0.764	adult	female	24
asa	0	19	0.259	0.49	0.764	adult	female	25
asa	0	14	0.259	0.49	0.764	adult	female	26
asa	0	18	0.259	0.49	0.764	adult	female	27
asa	0	10	0.259	0.49	0.764	adult	female	28
asa	0	22	0.259	0.49	0.764	adult	female	29
asa	0	22	0.259	0.49	0.764	adult	female	30
asa	0	17	0.259	0.49	0.764	adult	female	31
asa	0	50	0.259	0.49	0.764	adult	female	32
asa	0	33	0.259	0.49	0.764	adult	female	33
asa	0	36	0.259	0.49	0.764	adult	female	34
asa	4	35	0.259	0.49	0.764	adult	female	35
asa	0	4	0.259	0.49	0.764	adult	female	36
asa	0	38	0.259	0.49	0.764	adult	female	37
asa	0	33	0.259	0.49	0.764	adult	female	38
asa	0	28	0.259	0.49	0.764	adult	female	39
asa	0	8	0.259	0.49	0.764	adult	female	40
asa	0	28	0.259	0.49	0.764	adult	female	41
asa	0	35	0.259	0.49	0.764	adult	female	42
asa	0	34	0.259	0.49	0.764	adult	female	43
asa	0	37	0.259	0.49	0.764	adult	female	44
asa	0	42	0.259	0.49	0.764	adult	female	45
asa	0	50	0.259	0.49	0.764	adult	female	46
asa	0	51	0.259	0.49	0.764	adult	female	47
asa	0	16	0.259	0.49	0.764	adult	female	48
asa	3	26	0.259	0.49	0.764	adult	female	49
asa	0	16	0.259	0.49	0.764	adult	female	50
asa	1	28	0.259	0.49	0.764	adult	female	51
asa	1	34	0.259	0.49	0.764	adult	female	52
asa	2	35	0.259	0.49	0.764	adult	female	53
asa	1	30	0.259	0.49	0.764	adult	female	54
asa	2	22	0.259	0.49	0.764	adult	female	55
asa	4	22	0.259	0.49	0.764	adult	female	56
asa	0	34	0.259	0.49	0.764	adult	female	57
asa	0	51	0.259	0.49	0.764	adult	female	58
asa	0	25	0.259	0.49	0.764	adult	female	59
asa	4	17	0.259	0.49	0.764	adult	female	60
bakar	1	33	0.259	0.365	0.863	subadult	male	1
bakar	1	41	0.259	0.365	0.863	subadult	male	2
bakar	1	19	0.259	0.365	0.863	subadult	male	3
bakar	1	23	0.259	0.365	0.863	subadult	male	4
bakar	0	22	0.259	0.365	0.863	subadult	male	5
bakar	1	36	0.259	0.365	0.863	subadult	male	6
bakar	0	18	0.259	0.365	0.863	subadult	male	7
bakar	5	22	0.259	0.365	0.863	subadult	male	8
bakar	0	46	0.259	0.365	0.863	subadult	male	9
bakar	0	22	0.259	0.365	0.863	subadult	male	10
bakar	0	32	0.259	0.365	0.863	subadult	male	11
bakar	0	28	0.259	0.365	0.863	subadult	male	12
bakar	0	33	0.259	0.365	0.863	subadult	male	13
bakar	0	35	0.259	0.365	0.863	subadult	male	14
bakar	1	23	0.259	0.365	0.863	subadult	male	15
bakar	0	14	0.259	0.365	0.863	subadult	male	16
bakar	0	16	0.259	0.365	0.863	subadult	male	17
bakar	0	15	0.259	0.365	0.863	subadult	male	18
bakar	1	9	0.259	0.365	0.863	subadult	male	19
bakar	0	11	0.259	0.365	0.863	subadult	male	20
bakar	0	23	0.259	0.365	0.863	subadult	male	21
bakar	1	21	0.259	0.365	0.863	subadult	male	22
bakar	2	24	0.259	0.365	0.863	subadult	male	23
bakar	1	25	0.259	0.365	0.863	subadult	male	24
bakar	0	19	0.259	0.365	0.863	subadult	male	25
bakar	0	14	0.259	0.365	0.863	subadult	male	26
bakar	0	18	0.259	0.365	0.863	subadult	male	27
bakar	0	10	0.259	0.365	0.863	subadult	male	28
bakar	0	22	0.259	0.365	0.863	subadult	male	29
bakar	2	20	0.259	0.365	0.863	subadult	male	30
bakar	0	17	0.259	0.365	0.863	subadult	male	31
bakar	0	50	0.259	0.365	0.863	subadult	male	32
bakar	0	33	0.259	0.365	0.863	subadult	male	33
bakar	0	36	0.259	0.365	0.863	subadult	male	34
bakar	0	39	0.259	0.365	0.863	subadult	male	35
bakar	0	4	0.259	0.365	0.863	subadult	male	36
bakar	0	38	0.259	0.365	0.863	subadult	male	37
bakar	0	33	0.259	0.365	0.863	subadult	male	38
bakar	2	26	0.259	0.365	0.863	subadult	male	39
bakar	0	8	0.259	0.365	0.863	subadult	male	40
bakar	0	28	0.259	0.365	0.863	subadult	male	41
bakar	0	35	0.259	0.365	0.863	subadult	male	42
bakar	7	27	0.259	0.365	0.863	subadult	male	43
bakar	0	37	0.259	0.365	0.863	subadult	male	44
bakar	0	42	0.259	0.365	0.863	subadult	male	45
bakar	0	50	0.259	0.365	0.863	subadult	male	46
bakar	6	45	0.259	0.365	0.863	subadult	male	47
bakar	0	16	0.259	0.365	0.863	subadult	male	48
bakar	4	25	0.259	0.365	0.863	subadult	male	49
bakar	0	16	0.259	0.365	0.863	subadult	male	50
bakar	1	28	0.259	0.365	0.863	subadult	male	51
bakar	1	34	0.259	0.365	0.863	subadult	male	52
bakar	1	36	0.259	0.365	0.863	subadult	male	53
bakar	0	31	0.259	0.365	0.863	subadult	male	54
bakar	0	24	0.259	0.365	0.863	subadult	male	55
bakar	1	25	0.259	0.365	0.863	subadult	male	56
bakar	0	34	0.259	0.365	0.863	subadult	male	57
bakar	0	51	0.259	0.365	0.863	subadult	male	58
bakar	0	25	0.259	0.365	0.863	subadult	male	59
bakar	0	21	0.259	0.365	0.863	subadult	male	60
beta	3	31	0.259	0.564	0.928	adult	male	1
beta	5	37	0.259	0.564	0.928	adult	male	2
beta	1	19	0.259	0.564	0.928	adult	male	3
beta	1	23	0.259	0.564	0.928	adult	male	4
beta	3	19	0.259	0.564	0.928	adult	male	5
beta	5	32	0.259	0.564	0.928	adult	male	6
beta	4	14	0.259	0.564	0.928	adult	male	7
beta	0	27	0.259	0.564	0.928	adult	male	8
beta	0	46	0.259	0.564	0.928	adult	male	9
beta	2	20	0.259	0.564	0.928	adult	male	10
beta	0	32	0.259	0.564	0.928	adult	male	11
beta	2	26	0.259	0.564	0.928	adult	male	12
beta	1	32	0.259	0.564	0.928	adult	male	13
beta	0	35	0.259	0.564	0.928	adult	male	14
beta	1	23	0.259	0.564	0.928	adult	male	15
beta	3	11	0.259	0.564	0.928	adult	male	16
beta	2	14	0.259	0.564	0.928	adult	male	17
beta	5	10	0.259	0.564	0.928	adult	male	18
beta	0	10	0.259	0.564	0.928	adult	male	19
beta	3	8	0.259	0.564	0.928	adult	male	20
beta	0	23	0.259	0.564	0.928	adult	male	21
beta	5	17	0.259	0.564	0.928	adult	male	22
beta	4	22	0.259	0.564	0.928	adult	male	23
beta	1	25	0.259	0.564	0.928	adult	male	24
beta	8	11	0.259	0.564	0.928	adult	male	25
beta	0	14	0.259	0.564	0.928	adult	male	26
beta	0	18	0.259	0.564	0.928	adult	male	27
beta	0	10	0.259	0.564	0.928	adult	male	28
beta	0	22	0.259	0.564	0.928	adult	male	29
beta	0	22	0.259	0.564	0.928	adult	male	30
beta	4	13	0.259	0.564	0.928	adult	male	31
beta	3	47	0.259	0.564	0.928	adult	male	32
beta	0	33	0.259	0.564	0.928	adult	male	33
beta	4	32	0.259	0.564	0.928	adult	male	34
beta	2	37	0.259	0.564	0.928	adult	male	35
beta	0	4	0.259	0.564	0.928	adult	male	36
beta	4	34	0.259	0.564	0.928	adult	male	37
beta	0	33	0.259	0.564	0.928	adult	male	38
beta	5	23	0.259	0.564	0.928	adult	male	39
beta	0	8	0.259	0.564	0.928	adult	male	40
beta	0	28	0.259	0.564	0.928	adult	male	41
beta	9	26	0.259	0.564	0.928	adult	male	42
beta	0	34	0.259	0.564	0.928	adult	male	43
beta	0	37	0.259	0.564	0.928	adult	male	44
beta	0	42	0.259	0.564	0.928	adult	male	45
beta	0	50	0.259	0.564	0.928	adult	male	46
beta	6	45	0.259	0.564	0.928	adult	male	47
beta	0	16	0.259	0.564	0.928	adult	male	48
beta	0	29	0.259	0.564	0.928	adult	male	49
beta	0	16	0.259	0.564	0.928	adult	male	50
beta	1	28	0.259	0.564	0.928	adult	male	51
beta	2	33	0.259	0.564	0.928	adult	male	52
beta	1	36	0.259	0.564	0.928	adult	male	53
beta	2	29	0.259	0.564	0.928	adult	male	54
beta	0	24	0.259	0.564	0.928	adult	male	55
beta	0	26	0.259	0.564	0.928	adult	male	56
beta	0	34	0.259	0.564	0.928	adult	male	57
beta	0	51	0.259	0.564	0.928	adult	male	58
beta	1	24	0.259	0.564	0.928	adult	male	59
beta	0	21	0.259	0.564	0.928	adult	male	60
emelie	0	34	0.259	0.147	0.838	juvenile	female	1
emelie	2	40	0.259	0.147	0.838	juvenile	female	2
emelie	3	17	0.259	0.147	0.838	juvenile	female	3
emelie	3	21	0.259	0.147	0.838	juvenile	female	4
emelie	2	20	0.259	0.147	0.838	juvenile	female	5
emelie	2	35	0.259	0.147	0.838	juvenile	female	6
emelie	1	17	0.259	0.147	0.838	juvenile	female	7
emelie	0	27	0.259	0.147	0.838	juvenile	female	8
emelie	0	46	0.259	0.147	0.838	juvenile	female	9
emelie	0	22	0.259	0.147	0.838	juvenile	female	10
emelie	2	30	0.259	0.147	0.838	juvenile	female	11
emelie	1	27	0.259	0.147	0.838	juvenile	female	12
emelie	3	30	0.259	0.147	0.838	juvenile	female	13
emelie	1	34	0.259	0.147	0.838	juvenile	female	14
emelie	2	22	0.259	0.147	0.838	juvenile	female	15
emelie	0	14	0.259	0.147	0.838	juvenile	female	16
emelie	0	16	0.259	0.147	0.838	juvenile	female	17
emelie	0	15	0.259	0.147	0.838	juvenile	female	18
emelie	1	9	0.259	0.147	0.838	juvenile	female	19
emelie	2	9	0.259	0.147	0.838	juvenile	female	20
emelie	0	23	0.259	0.147	0.838	juvenile	female	21
emelie	4	18	0.259	0.147	0.838	juvenile	female	22
emelie	1	25	0.259	0.147	0.838	juvenile	female	23
emelie	1	25	0.259	0.147	0.838	juvenile	female	24
emelie	0	19	0.259	0.147	0.838	juvenile	female	25
emelie	0	14	0.259	0.147	0.838	juvenile	female	26
emelie	0	18	0.259	0.147	0.838	juvenile	female	27
emelie	0	10	0.259	0.147	0.838	juvenile	female	28
emelie	0	22	0.259	0.147	0.838	juvenile	female	29
emelie	0	22	0.259	0.147	0.838	juvenile	female	30
emelie	1	16	0.259	0.147	0.838	juvenile	female	31
emelie	8	42	0.259	0.147	0.838	juvenile	female	32
emelie	3	30	0.259	0.147	0.838	juvenile	female	33
emelie	1	35	0.259	0.147	0.838	juvenile	female	34
emelie	0	39	0.259	0.147	0.838	juvenile	female	35
emelie	0	4	0.259	0.147	0.838	juvenile	female	36
emelie	2	36	0.259	0.147	0.838	juvenile	female	37
emelie	0	33	0.259	0.147	0.838	juvenile	female	38
emelie	0	28	0.259	0.147	0.838	juvenile	female	39
emelie	0	8	0.259	0.147	0.838	juvenile	female	40
emelie	2	26	0.259	0.147	0.838	juvenile	female	41
emelie	2	33	0.259	0.147	0.838	juvenile	female	42
emelie	1	33	0.259	0.147	0.838	juvenile	female	43
emelie	2	35	0.259	0.147	0.838	juvenile	female	44
emelie	0	42	0.259	0.147	0.838	juvenile	female	45
emelie	4	46	0.259	0.147	0.838	juvenile	female	46
emelie	0	51	0.259	0.147	0.838	juvenile	female	47
emelie	0	16	0.259	0.147	0.838	juvenile	female	48
emelie	0	29	0.259	0.147	0.838	juvenile	female	49
emelie	0	16	0.259	0.147	0.838	juvenile	female	50
emelie	0	29	0.259	0.147	0.838	juvenile	female	51
emelie	3	32	0.259	0.147	0.838	juvenile	female	52
emelie	3	34	0.259	0.147	0.838	juvenile	female	53
emelie	1	30	0.259	0.147	0.838	juvenile	female	54
emelie	4	20	0.259	0.147	0.838	juvenile	female	55
emelie	4	22	0.259	0.147	0.838	juvenile	female	56
emelie	1	33	0.259	0.147	0.838	juvenile	female	57
emelie	0	51	0.259	0.147	0.838	juvenile	female	58
emelie	4	21	0.259	0.147	0.838	juvenile	female	59
emelie	3	18	0.259	0.147	0.838	juvenile	female	60
ethzo	1	33	0.259	0.535	0.761	adult	female	1
ethzo	0	42	0.259	0.535	0.761	adult	female	2
ethzo	1	19	0.259	0.535	0.761	adult	female	3
ethzo	2	22	0.259	0.535	0.761	adult	female	4
ethzo	0	22	0.259	0.535	0.761	adult	female	5
ethzo	0	37	0.259	0.535	0.761	adult	female	6
ethzo	0	18	0.259	0.535	0.761	adult	female	7
ethzo	11	16	0.259	0.535	0.761	adult	female	8
ethzo	3	43	0.259	0.535	0.761	adult	female	9
ethzo	0	22	0.259	0.535	0.761	adult	female	10
ethzo	1	31	0.259	0.535	0.761	adult	female	11
ethzo	0	28	0.259	0.535	0.761	adult	female	12
ethzo	0	33	0.259	0.535	0.761	adult	female	13
ethzo	0	35	0.259	0.535	0.761	adult	female	14
ethzo	0	24	0.259	0.535	0.761	adult	female	15
ethzo	0	14	0.259	0.535	0.761	adult	female	16
ethzo	0	16	0.259	0.535	0.761	adult	female	17
ethzo	0	15	0.259	0.535	0.761	adult	female	18
ethzo	0	10	0.259	0.535	0.761	adult	female	19
ethzo	0	11	0.259	0.535	0.761	adult	female	20
ethzo	2	21	0.259	0.535	0.761	adult	female	21
ethzo	0	22	0.259	0.535	0.761	adult	female	22
ethzo	0	26	0.259	0.535	0.761	adult	female	23
ethzo	0	26	0.259	0.535	0.761	adult	female	24
ethzo	0	19	0.259	0.535	0.761	adult	female	25
ethzo	0	14	0.259	0.535	0.761	adult	female	26
ethzo	0	18	0.259	0.535	0.761	adult	female	27
ethzo	0	10	0.259	0.535	0.761	adult	female	28
ethzo	0	22	0.259	0.535	0.761	adult	female	29
ethzo	7	15	0.259	0.535	0.761	adult	female	30
ethzo	0	17	0.259	0.535	0.761	adult	female	31
ethzo	0	50	0.259	0.535	0.761	adult	female	32
ethzo	0	33	0.259	0.535	0.761	adult	female	33
ethzo	0	36	0.259	0.535	0.761	adult	female	34
ethzo	0	39	0.259	0.535	0.761	adult	female	35
ethzo	0	4	0.259	0.535	0.761	adult	female	36
ethzo	0	38	0.259	0.535	0.761	adult	female	37
ethzo	0	33	0.259	0.535	0.761	adult	female	38
ethzo	0	28	0.259	0.535	0.761	adult	female	39
ethzo	0	8	0.259	0.535	0.761	adult	female	40
ethzo	0	28	0.259	0.535	0.761	adult	female	41
ethzo	0	35	0.259	0.535	0.761	adult	female	42
ethzo	0	34	0.259	0.535	0.761	adult	female	43
ethzo	0	37	0.259	0.535	0.761	adult	female	44
ethzo	0	42	0.259	0.535	0.761	adult	female	45
ethzo	0	50	0.259	0.535	0.761	adult	female	46
ethzo	0	51	0.259	0.535	0.761	adult	female	47
ethzo	0	16	0.259	0.535	0.761	adult	female	48
ethzo	0	29	0.259	0.535	0.761	adult	female	49
ethzo	0	16	0.259	0.535	0.761	adult	female	50
ethzo	1	28	0.259	0.535	0.761	adult	female	51
ethzo	1	34	0.259	0.535	0.761	adult	female	52
ethzo	0	37	0.259	0.535	0.761	adult	female	53
ethzo	1	30	0.259	0.535	0.761	adult	female	54
ethzo	2	22	0.259	0.535	0.761	adult	female	55
ethzo	1	25	0.259	0.535	0.761	adult	female	56
ethzo	10	24	0.259	0.535	0.761	adult	female	57
ethzo	0	51	0.259	0.535	0.761	adult	female	58
ethzo	0	25	0.259	0.535	0.761	adult	female	59
ethzo	0	21	0.259	0.535	0.761	adult	female	60
fahro	3	31	0.259	0.101	0.649	juvenile	male	1
fahro	3	39	0.259	0.101	0.649	juvenile	male	2
fahro	1	19	0.259	0.101	0.649	juvenile	male	3
fahro	0	24	0.259	0.101	0.649	juvenile	male	4
fahro	1	21	0.259	0.101	0.649	juvenile	male	5
fahro	6	31	0.259	0.101	0.649	juvenile	male	6
fahro	0	18	0.259	0.101	0.649	juvenile	male	7
fahro	0	27	0.259	0.101	0.649	juvenile	male	8
fahro	0	46	0.259	0.101	0.649	juvenile	male	9
fahro	3	19	0.259	0.101	0.649	juvenile	male	10
fahro	3	29	0.259	0.101	0.649	juvenile	male	11
fahro	2	26	0.259	0.101	0.649	juvenile	male	12
fahro	2	31	0.259	0.101	0.649	juvenile	male	13
fahro	4	31	0.259	0.101	0.649	juvenile	male	14
fahro	1	23	0.259	0.101	0.649	juvenile	male	15
fahro	0	14	0.259	0.101	0.649	juvenile	male	16
fahro	0	16	0.259	0.101	0.649	juvenile	male	17
fahro	0	15	0.259	0.101	0.649	juvenile	male	18
fahro	0	10	0.259	0.101	0.649	juvenile	male	19
fahro	0	11	0.259	0.101	0.649	juvenile	male	20
fahro	0	23	0.259	0.101	0.649	juvenile	male	21
fahro	0	22	0.259	0.101	0.649	juvenile	male	22
fahro	2	24	0.259	0.101	0.649	juvenile	male	23
fahro	1	25	0.259	0.101	0.649	juvenile	male	24
fahro	0	19	0.259	0.101	0.649	juvenile	male	25
fahro	0	14	0.259	0.101	0.649	juvenile	male	26
fahro	0	18	0.259	0.101	0.649	juvenile	male	27
fahro	0	10	0.259	0.101	0.649	juvenile	male	28
fahro	0	22	0.259	0.101	0.649	juvenile	male	29
fahro	0	22	0.259	0.101	0.649	juvenile	male	30
fahro	2	15	0.259	0.101	0.649	juvenile	male	31
fahro	6	44	0.259	0.101	0.649	juvenile	male	32
fahro	0	33	0.259	0.101	0.649	juvenile	male	33
fahro	3	33	0.259	0.101	0.649	juvenile	male	34
fahro	0	39	0.259	0.101	0.649	juvenile	male	35
fahro	0	4	0.259	0.101	0.649	juvenile	male	36
fahro	1	37	0.259	0.101	0.649	juvenile	male	37
fahro	0	33	0.259	0.101	0.649	juvenile	male	38
fahro	0	28	0.259	0.101	0.649	juvenile	male	39
fahro	0	8	0.259	0.101	0.649	juvenile	male	40
fahro	1	27	0.259	0.101	0.649	juvenile	male	41
fahro	0	35	0.259	0.101	0.649	juvenile	male	42
fahro	5	29	0.259	0.101	0.649	juvenile	male	43
fahro	5	32	0.259	0.101	0.649	juvenile	male	44
fahro	0	42	0.259	0.101	0.649	juvenile	male	45
fahro	3	47	0.259	0.101	0.649	juvenile	male	46
fahro	4	47	0.259	0.101	0.649	juvenile	male	47
fahro	0	16	0.259	0.101	0.649	juvenile	male	48
fahro	2	27	0.259	0.101	0.649	juvenile	male	49
fahro	0	16	0.259	0.101	0.649	juvenile	male	50
fahro	3	26	0.259	0.101	0.649	juvenile	male	51
fahro	3	32	0.259	0.101	0.649	juvenile	male	52
fahro	5	32	0.259	0.101	0.649	juvenile	male	53
fahro	1	30	0.259	0.101	0.649	juvenile	male	54
fahro	1	23	0.259	0.101	0.649	juvenile	male	55
fahro	2	24	0.259	0.101	0.649	juvenile	male	56
fahro	0	34	0.259	0.101	0.649	juvenile	male	57
fahro	0	51	0.259	0.101	0.649	juvenile	male	58
fahro	2	23	0.259	0.101	0.649	juvenile	male	59
fahro	1	20	0.259	0.101	0.649	juvenile	male	60
gamma	1	33	0.259	0.458	0.912	adult	male	1
gamma	2	40	0.259	0.458	0.912	adult	male	2
gamma	2	18	0.259	0.458	0.912	adult	male	3
gamma	1	23	0.259	0.458	0.912	adult	male	4
gamma	0	22	0.259	0.458	0.912	adult	male	5
gamma	3	34	0.259	0.458	0.912	adult	male	6
gamma	0	18	0.259	0.458	0.912	adult	male	7
gamma	0	27	0.259	0.458	0.912	adult	male	8
gamma	0	46	0.259	0.458	0.912	adult	male	9
gamma	0	22	0.259	0.458	0.912	adult	male	10
gamma	2	30	0.259	0.458	0.912	adult	male	11
gamma	1	27	0.259	0.458	0.912	adult	male	12
gamma	0	33	0.259	0.458	0.912	adult	male	13
gamma	0	35	0.259	0.458	0.912	adult	male	14
gamma	0	24	0.259	0.458	0.912	adult	male	15
gamma	0	14	0.259	0.458	0.912	adult	male	16
gamma	0	16	0.259	0.458	0.912	adult	male	17
gamma	1	14	0.259	0.458	0.912	adult	male	18
gamma	0	10	0.259	0.458	0.912	adult	male	19
gamma	0	11	0.259	0.458	0.912	adult	male	20
gamma	0	23	0.259	0.458	0.912	adult	male	21
gamma	3	19	0.259	0.458	0.912	adult	male	22
gamma	3	23	0.259	0.458	0.912	adult	male	23
gamma	0	26	0.259	0.458	0.912	adult	male	24
gamma	0	19	0.259	0.458	0.912	adult	male	25
gamma	0	14	0.259	0.458	0.912	adult	male	26
gamma	0	18	0.259	0.458	0.912	adult	male	27
gamma	0	10	0.259	0.458	0.912	adult	male	28
gamma	0	22	0.259	0.458	0.912	adult	male	29
gamma	0	22	0.259	0.458	0.912	adult	male	30
gamma	3	14	0.259	0.458	0.912	adult	male	31
gamma	0	50	0.259	0.458	0.912	adult	male	32
gamma	0	33	0.259	0.458	0.912	adult	male	33
gamma	0	36	0.259	0.458	0.912	adult	male	34
gamma	0	39	0.259	0.458	0.912	adult	male	35
gamma	0	4	0.259	0.458	0.912	adult	male	36
gamma	0	38	0.259	0.458	0.912	adult	male	37
gamma	0	33	0.259	0.458	0.912	adult	male	38
gamma	0	28	0.259	0.458	0.912	adult	male	39
gamma	0	8	0.259	0.458	0.912	adult	male	40
gamma	5	23	0.259	0.458	0.912	adult	male	41
gamma	0	35	0.259	0.458	0.912	adult	male	42
gamma	1	33	0.259	0.458	0.912	adult	male	43
gamma	2	35	0.259	0.458	0.912	adult	male	44
gamma	0	42	0.259	0.458	0.912	adult	male	45
gamma	0	50	0.259	0.458	0.912	adult	male	46
gamma	0	51	0.259	0.458	0.912	adult	male	47
gamma	0	16	0.259	0.458	0.912	adult	male	48
gamma	0	29	0.259	0.458	0.912	adult	male	49
gamma	0	16	0.259	0.458	0.912	adult	male	50
gamma	0	29	0.259	0.458	0.912	adult	male	51
gamma	0	35	0.259	0.458	0.912	adult	male	52
gamma	3	34	0.259	0.458	0.912	adult	male	53
gamma	1	30	0.259	0.458	0.912	adult	male	54
gamma	1	23	0.259	0.458	0.912	adult	male	55
gamma	0	26	0.259	0.458	0.912	adult	male	56
gamma	0	34	0.259	0.458	0.912	adult	male	57
gamma	10	41	0.259	0.458	0.912	adult	male	58
gamma	0	25	0.259	0.458	0.912	adult	male	59
gamma	0	21	0.259	0.458	0.912	adult	male	60
gulpana	1	33	0.259	0.447	0.746	adult	female	1
gulpana	2	40	0.259	0.447	0.746	adult	female	2
gulpana	0	20	0.259	0.447	0.746	adult	female	3
gulpana	1	23	0.259	0.447	0.746	adult	female	4
gulpana	0	22	0.259	0.447	0.746	adult	female	5
gulpana	0	37	0.259	0.447	0.746	adult	female	6
gulpana	0	18	0.259	0.447	0.746	adult	female	7
gulpana	0	27	0.259	0.447	0.746	adult	female	8
gulpana	5	41	0.259	0.447	0.746	adult	female	9
gulpana	0	22	0.259	0.447	0.746	adult	female	10
gulpana	0	32	0.259	0.447	0.746	adult	female	11
gulpana	0	28	0.259	0.447	0.746	adult	female	12
gulpana	0	33	0.259	0.447	0.746	adult	female	13
gulpana	0	35	0.259	0.447	0.746	adult	female	14
gulpana	0	24	0.259	0.447	0.746	adult	female	15
gulpana	3	11	0.259	0.447	0.746	adult	female	16
gulpana	0	16	0.259	0.447	0.746	adult	female	17
gulpana	0	15	0.259	0.447	0.746	adult	female	18
gulpana	0	10	0.259	0.447	0.746	adult	female	19
gulpana	0	11	0.259	0.447	0.746	adult	female	20
gulpana	0	23	0.259	0.447	0.746	adult	female	21
gulpana	0	22	0.259	0.447	0.746	adult	female	22
gulpana	0	26	0.259	0.447	0.746	adult	female	23
gulpana	0	26	0.259	0.447	0.746	adult	female	24
gulpana	0	19	0.259	0.447	0.746	adult	female	25
gulpana	1	13	0.259	0.447	0.746	adult	female	26
gulpana	0	18	0.259	0.447	0.746	adult	female	27
gulpana	0	10	0.259	0.447	0.746	adult	female	28
gulpana	0	22	0.259	0.447	0.746	adult	female	29
gulpana	0	22	0.259	0.447	0.746	adult	female	30
gulpana	1	16	0.259	0.447	0.746	adult	female	31
gulpana	2	48	0.259	0.447	0.746	adult	female	32
gulpana	0	33	0.259	0.447	0.746	adult	female	33
gulpana	3	33	0.259	0.447	0.746	adult	female	34
gulpana	0	39	0.259	0.447	0.746	adult	female	35
gulpana	0	4	0.259	0.447	0.746	adult	female	36
gulpana	0	38	0.259	0.447	0.746	adult	female	37
gulpana	0	33	0.259	0.447	0.746	adult	female	38
gulpana	6	22	0.259	0.447	0.746	adult	female	39
gulpana	1	7	0.259	0.447	0.746	adult	female	40
gulpana	2	26	0.259	0.447	0.746	adult	female	41
gulpana	0	35	0.259	0.447	0.746	adult	female	42
gulpana	0	34	0.259	0.447	0.746	adult	female	43
gulpana	3	34	0.259	0.447	0.746	adult	female	44
gulpana	3	39	0.259	0.447	0.746	adult	female	45
gulpana	6	44	0.259	0.447	0.746	adult	female	46
gulpana	1	50	0.259	0.447	0.746	adult	female	47
gulpana	0	16	0.259	0.447	0.746	adult	female	48
gulpana	3	26	0.259	0.447	0.746	adult	female	49
gulpana	0	16	0.259	0.447	0.746	adult	female	50
gulpana	1	28	0.259	0.447	0.746	adult	female	51
gulpana	0	35	0.259	0.447	0.746	adult	female	52
gulpana	0	37	0.259	0.447	0.746	adult	female	53
gulpana	0	31	0.259	0.447	0.746	adult	female	54
gulpana	0	24	0.259	0.447	0.746	adult	female	55
gulpana	0	26	0.259	0.447	0.746	adult	female	56
gulpana	2	32	0.259	0.447	0.746	adult	female	57
gulpana	0	51	0.259	0.447	0.746	adult	female	58
gulpana	0	25	0.259	0.447	0.746	adult	female	59
gulpana	0	21	0.259	0.447	0.746	adult	female	60
ida	1	33	0.259	0.278	0.949	adult	female	1
ida	2	40	0.259	0.278	0.949	adult	female	2
ida	1	19	0.259	0.278	0.949	adult	female	3
ida	2	22	0.259	0.278	0.949	adult	female	4
ida	1	21	0.259	0.278	0.949	adult	female	5
ida	0	37	0.259	0.278	0.949	adult	female	6
ida	1	17	0.259	0.278	0.949	adult	female	7
ida	0	27	0.259	0.278	0.949	adult	female	8
ida	7	39	0.259	0.278	0.949	adult	female	9
ida	0	22	0.259	0.278	0.949	adult	female	10
ida	5	27	0.259	0.278	0.949	adult	female	11
ida	4	24	0.259	0.278	0.949	adult	female	12
ida	4	29	0.259	0.278	0.949	adult	female	13
ida	5	30	0.259	0.278	0.949	adult	female	14
ida	5	19	0.259	0.278	0.949	adult	female	15
ida	0	14	0.259	0.278	0.949	adult	female	16
ida	0	16	0.259	0.278	0.949	adult	female	17
ida	0	15	0.259	0.278	0.949	adult	female	18
ida	2	8	0.259	0.278	0.949	adult	female	19
ida	0	11	0.259	0.278	0.949	adult	female	20
ida	3	20	0.259	0.278	0.949	adult	female	21
ida	0	22	0.259	0.278	0.949	adult	female	22
ida	2	24	0.259	0.278	0.949	adult	female	23
ida	0	26	0.259	0.278	0.949	adult	female	24
ida	0	19	0.259	0.278	0.949	adult	female	25
ida	0	14	0.259	0.278	0.949	adult	female	26
ida	0	18	0.259	0.278	0.949	adult	female	27
ida	0	10	0.259	0.278	0.949	adult	female	28
ida	0	22	0.259	0.278	0.949	adult	female	29
ida	0	22	0.259	0.278	0.949	adult	female	30
ida	1	16	0.259	0.278	0.949	adult	female	31
ida	0	50	0.259	0.278	0.949	adult	female	32
ida	2	31	0.259	0.278	0.949	adult	female	33
ida	0	36	0.259	0.278	0.949	adult	female	34
ida	3	36	0.259	0.278	0.949	adult	female	35
ida	0	4	0.259	0.278	0.949	adult	female	36
ida	2	36	0.259	0.278	0.949	adult	female	37
ida	0	33	0.259	0.278	0.949	adult	female	38
ida	0	28	0.259	0.278	0.949	adult	female	39
ida	0	8	0.259	0.278	0.949	adult	female	40
ida	1	27	0.259	0.278	0.949	adult	female	41
ida	1	34	0.259	0.278	0.949	adult	female	42
ida	0	34	0.259	0.278	0.949	adult	female	43
ida	2	35	0.259	0.278	0.949	adult	female	44
ida	10	32	0.259	0.278	0.949	adult	female	45
ida	12	38	0.259	0.278	0.949	adult	female	46
ida	0	51	0.259	0.278	0.949	adult	female	47
ida	1	15	0.259	0.278	0.949	adult	female	48
ida	0	29	0.259	0.278	0.949	adult	female	49
ida	0	16	0.259	0.278	0.949	adult	female	50
ida	0	29	0.259	0.278	0.949	adult	female	51
ida	0	35	0.259	0.278	0.949	adult	female	52
ida	1	36	0.259	0.278	0.949	adult	female	53
ida	1	30	0.259	0.278	0.949	adult	female	54
ida	2	22	0.259	0.278	0.949	adult	female	55
ida	4	22	0.259	0.278	0.949	adult	female	56
ida	0	34	0.259	0.278	0.949	adult	female	57
ida	0	51	0.259	0.278	0.949	adult	female	58
ida	0	25	0.259	0.278	0.949	adult	female	59
ida	0	21	0.259	0.278	0.949	adult	female	60
ina	1	33	0.259	0.456	0.728	subadult	female	1
ina	0	42	0.259	0.456	0.728	subadult	female	2
ina	1	19	0.259	0.456	0.728	subadult	female	3
ina	1	23	0.259	0.456	0.728	subadult	female	4
ina	0	22	0.259	0.456	0.728	subadult	female	5
ina	3	34	0.259	0.456	0.728	subadult	female	6
ina	2	16	0.259	0.456	0.728	subadult	female	7
ina	3	24	0.259	0.456	0.728	subadult	female	8
ina	9	37	0.259	0.456	0.728	subadult	female	9
ina	0	22	0.259	0.456	0.728	subadult	female	10
ina	0	32	0.259	0.456	0.728	subadult	female	11
ina	0	28	0.259	0.456	0.728	subadult	female	12
ina	3	30	0.259	0.456	0.728	subadult	female	13
ina	2	33	0.259	0.456	0.728	subadult	female	14
ina	1	23	0.259	0.456	0.728	subadult	female	15
ina	2	12	0.259	0.456	0.728	subadult	female	16
ina	0	16	0.259	0.456	0.728	subadult	female	17
ina	0	15	0.259	0.456	0.728	subadult	female	18
ina	0	10	0.259	0.456	0.728	subadult	female	19
ina	0	11	0.259	0.456	0.728	subadult	female	20
ina	0	23	0.259	0.456	0.728	subadult	female	21
ina	0	22	0.259	0.456	0.728	subadult	female	22
ina	2	24	0.259	0.456	0.728	subadult	female	23
ina	0	26	0.259	0.456	0.728	subadult	female	24
ina	0	19	0.259	0.456	0.728	subadult	female	25
ina	0	14	0.259	0.456	0.728	subadult	female	26
ina	8	10	0.259	0.456	0.728	subadult	female	27
ina	0	10	0.259	0.456	0.728	subadult	female	28
ina	0	22	0.259	0.456	0.728	subadult	female	29
ina	3	19	0.259	0.456	0.728	subadult	female	30
ina	0	17	0.259	0.456	0.728	subadult	female	31
ina	1	49	0.259	0.456	0.728	subadult	female	32
ina	5	28	0.259	0.456	0.728	subadult	female	33
ina	0	36	0.259	0.456	0.728	subadult	female	34
ina	0	39	0.259	0.456	0.728	subadult	female	35
ina	0	4	0.259	0.456	0.728	subadult	female	36
ina	0	38	0.259	0.456	0.728	subadult	female	37
ina	0	33	0.259	0.456	0.728	subadult	female	38
ina	0	28	0.259	0.456	0.728	subadult	female	39
ina	1	7	0.259	0.456	0.728	subadult	female	40
ina	2	26	0.259	0.456	0.728	subadult	female	41
ina	0	35	0.259	0.456	0.728	subadult	female	42
ina	0	34	0.259	0.456	0.728	subadult	female	43
ina	0	37	0.259	0.456	0.728	subadult	female	44
ina	0	42	0.259	0.456	0.728	subadult	female	45
ina	0	50	0.259	0.456	0.728	subadult	female	46
ina	0	51	0.259	0.456	0.728	subadult	female	47
ina	0	16	0.259	0.456	0.728	subadult	female	48
ina	0	29	0.259	0.456	0.728	subadult	female	49
ina	0	16	0.259	0.456	0.728	subadult	female	50
ina	0	29	0.259	0.456	0.728	subadult	female	51
ina	0	35	0.259	0.456	0.728	subadult	female	52
ina	0	37	0.259	0.456	0.728	subadult	female	53
ina	2	29	0.259	0.456	0.728	subadult	female	54
ina	0	24	0.259	0.456	0.728	subadult	female	55
ina	1	25	0.259	0.456	0.728	subadult	female	56
ina	2	32	0.259	0.456	0.728	subadult	female	57
ina	0	51	0.259	0.456	0.728	subadult	female	58
ina	0	25	0.259	0.456	0.728	subadult	female	59
ina	0	21	0.259	0.456	0.728	subadult	female	60
ju	0	34	0.259	0.374	0.776	juvenile	female	1
ju	0	42	0.259	0.374	0.776	juvenile	female	2
ju	0	20	0.259	0.374	0.776	juvenile	female	3
ju	0	24	0.259	0.374	0.776	juvenile	female	4
ju	0	22	0.259	0.374	0.776	juvenile	female	5
ju	2	35	0.259	0.374	0.776	juvenile	female	6
ju	0	18	0.259	0.374	0.776	juvenile	female	7
ju	0	27	0.259	0.374	0.776	juvenile	female	8
ju	0	46	0.259	0.374	0.776	juvenile	female	9
ju	2	20	0.259	0.374	0.776	juvenile	female	10
ju	2	30	0.259	0.374	0.776	juvenile	female	11
ju	1	27	0.259	0.374	0.776	juvenile	female	12
ju	0	33	0.259	0.374	0.776	juvenile	female	13
ju	4	31	0.259	0.374	0.776	juvenile	female	14
ju	0	24	0.259	0.374	0.776	juvenile	female	15
ju	1	13	0.259	0.374	0.776	juvenile	female	16
ju	0	16	0.259	0.374	0.776	juvenile	female	17
ju	0	15	0.259	0.374	0.776	juvenile	female	18
ju	2	8	0.259	0.374	0.776	juvenile	female	19
ju	0	11	0.259	0.374	0.776	juvenile	female	20
ju	2	21	0.259	0.374	0.776	juvenile	female	21
ju	0	22	0.259	0.374	0.776	juvenile	female	22
ju	0	26	0.259	0.374	0.776	juvenile	female	23
ju	0	26	0.259	0.374	0.776	juvenile	female	24
ju	0	19	0.259	0.374	0.776	juvenile	female	25
ju	0	14	0.259	0.374	0.776	juvenile	female	26
ju	0	18	0.259	0.374	0.776	juvenile	female	27
ju	0	10	0.259	0.374	0.776	juvenile	female	28
ju	0	22	0.259	0.374	0.776	juvenile	female	29
ju	0	22	0.259	0.374	0.776	juvenile	female	30
ju	0	17	0.259	0.374	0.776	juvenile	female	31
ju	4	46	0.259	0.374	0.776	juvenile	female	32
ju	2	31	0.259	0.374	0.776	juvenile	female	33
ju	1	35	0.259	0.374	0.776	juvenile	female	34
ju	5	34	0.259	0.374	0.776	juvenile	female	35
ju	0	4	0.259	0.374	0.776	juvenile	female	36
ju	0	38	0.259	0.374	0.776	juvenile	female	37
ju	0	33	0.259	0.374	0.776	juvenile	female	38
ju	4	24	0.259	0.374	0.776	juvenile	female	39
ju	0	8	0.259	0.374	0.776	juvenile	female	40
ju	0	28	0.259	0.374	0.776	juvenile	female	41
ju	0	35	0.259	0.374	0.776	juvenile	female	42
ju	0	34	0.259	0.374	0.776	juvenile	female	43
ju	0	37	0.259	0.374	0.776	juvenile	female	44
ju	0	42	0.259	0.374	0.776	juvenile	female	45
ju	0	50	0.259	0.374	0.776	juvenile	female	46
ju	0	51	0.259	0.374	0.776	juvenile	female	47
ju	0	16	0.259	0.374	0.776	juvenile	female	48
ju	0	29	0.259	0.374	0.776	juvenile	female	49
ju	0	16	0.259	0.374	0.776	juvenile	female	50
ju	1	28	0.259	0.374	0.776	juvenile	female	51
ju	1	34	0.259	0.374	0.776	juvenile	female	52
ju	2	35	0.259	0.374	0.776	juvenile	female	53
ju	1	30	0.259	0.374	0.776	juvenile	female	54
ju	1	23	0.259	0.374	0.776	juvenile	female	55
ju	0	26	0.259	0.374	0.776	juvenile	female	56
ju	0	34	0.259	0.374	0.776	juvenile	female	57
ju	0	51	0.259	0.374	0.776	juvenile	female	58
ju	0	25	0.259	0.374	0.776	juvenile	female	59
ju	2	19	0.259	0.374	0.776	juvenile	female	60
juri	1	33	0.259	0.216	0.832	juvenile	male	1
juri	1	41	0.259	0.216	0.832	juvenile	male	2
juri	0	20	0.259	0.216	0.832	juvenile	male	3
juri	1	23	0.259	0.216	0.832	juvenile	male	4
juri	0	22	0.259	0.216	0.832	juvenile	male	5
juri	0	37	0.259	0.216	0.832	juvenile	male	6
juri	0	18	0.259	0.216	0.832	juvenile	male	7
juri	0	27	0.259	0.216	0.832	juvenile	male	8
juri	0	46	0.259	0.216	0.832	juvenile	male	9
juri	0	22	0.259	0.216	0.832	juvenile	male	10
juri	0	32	0.259	0.216	0.832	juvenile	male	11
juri	0	28	0.259	0.216	0.832	juvenile	male	12
juri	0	33	0.259	0.216	0.832	juvenile	male	13
juri	1	34	0.259	0.216	0.832	juvenile	male	14
juri	0	24	0.259	0.216	0.832	juvenile	male	15
juri	0	14	0.259	0.216	0.832	juvenile	male	16
juri	0	16	0.259	0.216	0.832	juvenile	male	17
juri	0	15	0.259	0.216	0.832	juvenile	male	18
juri	0	10	0.259	0.216	0.832	juvenile	male	19
[truncated: 5,861 more rows]

## Sheet: M3
subject	n.fam.eat	n.nov.eat	adj.steep	rank	centr	agecl	sex	session	cond
batmana	2	2	0.234	0.566	0.471	adult	female	11	obj
batmana	4	4	0.234	0.566	0.471	adult	female	13	food
chicho	0	1	0.234	0.678	0.898	juvenile	male	3	food
chicho	0	1	0.234	0.678	0.898	juvenile	male	4	food
chicho	0	1	0.234	0.678	0.898	juvenile	male	5	food
chicho	0	1	0.234	0.678	0.898	juvenile	male	11	obj
chicho	1	0	0.234	0.678	0.898	juvenile	male	16	food
chicho	1	0	0.234	0.678	0.898	juvenile	male	16	obj
chicho	1	0	0.234	0.678	0.898	juvenile	male	17	food
chicho	2	0	0.234	0.678	0.898	juvenile	male	17	obj
chicho	0	1	0.234	0.678	0.898	juvenile	male	18	obj
chicho	0	2	0.234	0.678	0.898	juvenile	male	19	obj
chicho	1	0	0.234	0.678	0.898	juvenile	male	24	obj
chicho	1	0	0.234	0.678	0.898	juvenile	male	27	obj
chicho	0	2	0.234	0.678	0.898	juvenile	male	32	obj
chicho	0	2	0.234	0.678	0.898	juvenile	male	33	obj
chicho	0	2	0.234	0.678	0.898	juvenile	male	34	obj
chicho	0	1	0.234	0.678	0.898	juvenile	male	35	obj
chicho	1	0	0.234	0.678	0.898	juvenile	male	36	obj
chicho	0	2	0.234	0.678	0.898	juvenile	male	37	obj
chicho	2	0	0.234	0.678	0.898	juvenile	male	38	obj
chicho	1	0	0.234	0.678	0.898	juvenile	male	39	food
chicho	2	0	0.234	0.678	0.898	juvenile	male	39	obj
chicho	2	0	0.234	0.678	0.898	juvenile	male	40	obj
colega	2	1	0.234	0.307	0.65	adult	male	15	obj
colega	1	0	0.234	0.307	0.65	adult	male	25	food
colega	1	1	0.234	0.307	0.65	adult	male	27	food
colega	2	2	0.234	0.307	0.65	adult	male	29	obj
colega	1	0	0.234	0.307	0.65	adult	male	30	obj
colega	3	1	0.234	0.307	0.65	adult	male	40	food
grunongibraltar	4	3	0.234	0.66	0.375	adult	male	2	food
grunongibraltar	2	0	0.234	0.66	0.375	adult	male	3	food
grunongibraltar	4	5	0.234	0.66	0.375	adult	male	3	obj
grunongibraltar	2	3	0.234	0.66	0.375	adult	male	6	obj
grunongibraltar	4	4	0.234	0.66	0.375	adult	male	9	food
grunongibraltar	4	4	0.234	0.66	0.375	adult	male	10	food
grunongibraltar	4	4	0.234	0.66	0.375	adult	male	11	food
grunongibraltar	4	4	0.234	0.66	0.375	adult	male	12	food
grunongibraltar	3	4	0.234	0.66	0.375	adult	male	15	food
grunongibraltar	0	2	0.234	0.66	0.375	adult	male	26	obj
jefa	1	0	0.234	0.576	0.719	adult	female	17	food
jefa	1	0	0.234	0.576	0.719	adult	female	37	obj
jefa	0	1	0.234	0.576	0.719	adult	female	38	obj
jefa	1	2	0.234	0.576	0.719	adult	female	40	obj
legolaspadre	4	4	0.234	0.752	0.932	adult	male	1	food
legolaspadre	2	0	0.234	0.752	0.932	adult	male	1	obj
legolaspadre	4	4	0.234	0.752	0.932	adult	male	2	obj
legolaspadre	4	3	0.234	0.752	0.932	adult	male	5	obj
legolaspadre	0	2	0.234	0.752	0.932	adult	male	15	obj
legolaspadre	4	4	0.234	0.752	0.932	adult	male	22	food
legolaspadre	0	3	0.234	0.752	0.932	adult	male	22	obj
legolaspadre	4	4	0.234	0.752	0.932	adult	male	23	food
legolaspadre	3	3	0.234	0.752	0.932	adult	male	23	obj
legolaspadre	4	3	0.234	0.752	0.932	adult	male	24	food
legolaspadre	2	4	0.234	0.752	0.932	adult	male	25	food
legolaspadre	3	3	0.234	0.752	0.932	adult	male	26	food
legolaspadre	4	2	0.234	0.752	0.932	adult	male	26	obj
legolaspadre	2	3	0.234	0.752	0.932	adult	male	27	food
legolaspadre	2	4	0.234	0.752	0.932	adult	male	28	food
legolaspadre	0	1	0.234	0.752	0.932	adult	male	28	obj
legolaspadre	1	2	0.234	0.752	0.932	adult	male	31	food
legolaspadre	3	4	0.234	0.752	0.932	adult	male	31	obj
legolaspadre	4	4	0.234	0.752	0.932	adult	male	32	food
legolaspadre	4	4	0.234	0.752	0.932	adult	male	33	food
legolaspadre	3	2	0.234	0.752	0.932	adult	male	34	food
legolaspadre	0	1	0.234	0.752	0.932	adult	male	36	food
legolaspadre	4	4	0.234	0.752	0.932	adult	male	37	food
legolaspadre	4	3	0.234	0.752	0.932	adult	male	38	food
legolaspadre	1	3	0.234	0.752	0.932	adult	male	40	food
mamanoel	4	4	0.234	0.681	0.539	adult	female	12	obj
mamanoel	4	4	0.234	0.681	0.539	adult	female	13	obj
mamanoel	2	2	0.234	0.681	0.539	adult	female	14	obj
mamanoel	2	2	0.234	0.681	0.539	adult	female	16	obj
mamanoel	0	2	0.234	0.681	0.539	adult	female	17	obj
mamanoel	0	2	0.234	0.681	0.539	adult	female	18	obj
mamanoel	2	0	0.234	0.681	0.539	adult	female	19	obj
mamanoel	0	1	0.234	0.681	0.539	adult	female	20	obj
mamanoel	2	2	0.234	0.681	0.539	adult	female	24	obj
mamanoel	2	2	0.234	0.681	0.539	adult	female	27	obj
mamanoel	2	2	0.234	0.681	0.539	adult	female	32	obj
mamanoel	3	0	0.234	0.681	0.539	adult	female	33	obj
mamanoel	2	2	0.234	0.681	0.539	adult	female	34	obj
mamanoel	2	1	0.234	0.681	0.539	adult	female	35	obj
mamanoel	1	2	0.234	0.681	0.539	adult	female	36	obj
mamanoel	2	2	0.234	0.681	0.539	adult	female	37	obj
mamanoel	1	3	0.234	0.681	0.539	adult	female	38	obj
mamanoel	0	4	0.234	0.681	0.539	adult	female	39	obj
mamanoel	1	2	0.234	0.681	0.539	adult	female	40	obj
mancha	1	0	0.234	0.624	0.149	adult	female	31	food
mancha	1	2	0.234	0.624	0.149	adult	female	34	food
mephisto	2	0	0.234	0.75	0.59	adult	male	4	food
mephisto	2	1	0.234	0.75	0.59	adult	male	5	food
mephisto	4	3	0.234	0.75	0.59	adult	male	6	food
mephisto	1	0	0.234	0.75	0.59	adult	male	9	obj
mephisto	2	1	0.234	0.75	0.59	adult	male	31	food
mephisto	0	2	0.234	0.75	0.59	adult	male	33	obj
mephisto	1	0	0.234	0.75	0.59	adult	male	34	obj
mephisto	4	4	0.234	0.75	0.59	adult	male	35	food
mephisto	0	2	0.234	0.75	0.59	adult	male	35	obj
mephisto	4	3	0.234	0.75	0.59	adult	male	36	food
mephisto	2	2	0.234	0.75	0.59	adult	male	36	obj
nerd	4	4	0.234	0.341	0.091	adult	female	7	food
noruega	0	1	0.234	0.505	0.797	adult	female	2	food
noruega	4	4	0.234	0.505	0.797	adult	female	4	obj
noruega	3	3	0.234	0.505	0.797	adult	female	14	food
noruega	1	2	0.234	0.505	0.797	adult	female	19	food
noruega	0	4	0.234	0.505	0.797	adult	female	20	food
noruega	2	2	0.234	0.505	0.797	adult	female	29	obj
noruega	0	1	0.234	0.505	0.797	adult	female	38	food
orejacortada	4	4	0.234	0.382	0.748	adult	female	8	food
orejacortada	4	4	0.234	0.382	0.748	adult	female	10	obj
orejacortada	3	2	0.234	0.382	0.748	adult	female	19	food
orejacortada	4	0	0.234	0.382	0.748	adult	female	20	food
orejacortada	4	4	0.234	0.382	0.748	adult	female	25	obj
orejacortada	1	0	0.234	0.382	0.748	adult	female	28	obj
orejacortada	2	0	0.234	0.382	0.748	adult	female	32	obj
orejacortada	1	0	0.234	0.382	0.748	adult	female	33	obj
orejacortada	2	0	0.234	0.382	0.748	adult	female	35	obj
paul	2	3	0.234	0.887	1	adult	male	1	obj
paul	3	4	0.234	0.887	1	adult	male	7	obj
paul	4	4	0.234	0.887	1	adult	male	8	obj
paul	3	4	0.234	0.887	1	adult	male	9	obj
paul	1	4	0.234	0.887	1	adult	male	16	food
paul	1	2	0.234	0.887	1	adult	male	16	obj
paul	1	4	0.234	0.887	1	adult	male	17	food
paul	2	1	0.234	0.887	1	adult	male	17	obj
paul	4	5	0.234	0.887	1	adult	male	18	food
paul	4	1	0.234	0.887	1	adult	male	18	obj
paul	2	2	0.234	0.887	1	adult	male	19	obj
paul	4	3	0.234	0.887	1	adult	male	20	obj
paul	4	4	0.234	0.887	1	adult	male	21	food
paul	4	4	0.234	0.887	1	adult	male	21	obj
paul	3	1	0.234	0.887	1	adult	male	22	obj
paul	1	1	0.234	0.887	1	adult	male	23	obj
paul	1	2	0.234	0.887	1	adult	male	24	obj
paul	3	3	0.234	0.887	1	adult	male	28	obj
paul	4	2	0.234	0.887	1	adult	male	29	food
paul	4	4	0.234	0.887	1	adult	male	30	food
paul	3	4	0.234	0.887	1	adult	male	39	food
pedro	1	0	0.234	0.399	0.711	juvenile	male	7	obj
pedro	0	1	0.234	0.399	0.711	juvenile	male	31	food
pendiente	1	0	0.234	0.136	0.307	adult	male	27	food
tetas	0	1	0.234	0.141	0.334	adult	female	6	food
tetas	0	1	0.234	0.141	0.334	adult	female	24	food
tetas	1	0	0.234	0.141	0.334	adult	female	25	food
tetas	1	1	0.234	0.141	0.334	adult	female	26	food
uniteta	0	1	0.234	0.486	0.524	adult	female	3	food
uniteta	0	1	0.234	0.486	0.524	adult	female	4	food
uniteta	1	0	0.234	0.486	0.524	adult	female	5	food
uniteta	2	1	0.234	0.486	0.524	adult	female	11	obj
uniteta	2	2	0.234	0.486	0.524	adult	female	14	obj
uniteta	1	1	0.234	0.486	0.524	adult	female	15	obj
uniteta	1	0	0.234	0.486	0.524	adult	female	16	food
uniteta	1	0	0.234	0.486	0.524	adult	female	17	food
uniteta	0	1	0.234	0.486	0.524	adult	female	17	obj
uniteta	1	1	0.234	0.486	0.524	adult	female	27	obj
uniteta	2	0	0.234	0.486	0.524	adult	female	28	food
uniteta	3	4	0.234	0.486	0.524	adult	female	30	obj
uniteta	1	0	0.234	0.486	0.524	adult	female	31	obj
uniteta	1	0	0.234	0.486	0.524	adult	female	37	obj
uniteta	1	0	0.234	0.486	0.524	adult	female	38	obj
uniteta	2	0	0.234	0.486	0.524	adult	female	39	obj
alfaalfa	2	6	0.259	0.79	0.188	adult	male	1	obj
alfaalfa	1	2	0.259	0.79	0.188	adult	male	2	food
alfaalfa	1	2	0.259	0.79	0.188	adult	male	2	obj
alfaalfa	1	2	0.259	0.79	0.188	adult	male	3	food
alfaalfa	2	0	0.259	0.79	0.188	adult	male	3	obj
alfaalfa	1	1	0.259	0.79	0.188	adult	male	4	food
alfaalfa	0	3	0.259	0.79	0.188	adult	male	4	obj
alfaalfa	2	2	0.259	0.79	0.188	adult	male	5	food
alfaalfa	2	3	0.259	0.79	0.188	adult	male	5	obj
alfaalfa	0	1	0.259	0.79	0.188	adult	male	7	obj
alfaalfa	2	1	0.259	0.79	0.188	adult	male	9	food
alfaalfa	0	2	0.259	0.79	0.188	adult	male	9	obj
alfaalfa	3	0	0.259	0.79	0.188	adult	male	10	food
alfaalfa	1	3	0.259	0.79	0.188	adult	male	11	food
alfaalfa	0	4	0.259	0.79	0.188	adult	male	12	obj
alfaalfa	0	3	0.259	0.79	0.188	adult	male	13	obj
alfaalfa	5	10	0.259	0.79	0.188	adult	male	14	food
alfaalfa	6	4	0.259	0.79	0.188	adult	male	14	obj
alfaalfa	3	4	0.259	0.79	0.188	adult	male	15	food
alfaalfa	1	5	0.259	0.79	0.188	adult	male	15	obj
alfaalfa	1	2	0.259	0.79	0.188	adult	male	16	food
alfaalfa	2	4	0.259	0.79	0.188	adult	male	16	obj
alfaalfa	1	2	0.259	0.79	0.188	adult	male	17	food
alfaalfa	0	4	0.259	0.79	0.188	adult	male	17	obj
alfaalfa	0	3	0.259	0.79	0.188	adult	male	18	food
alfaalfa	2	1	0.259	0.79	0.188	adult	male	19	food
alfaalfa	2	2	0.259	0.79	0.188	adult	male	20	food
alfaalfa	1	2	0.259	0.79	0.188	adult	male	20	obj
alfaalfa	0	2	0.259	0.79	0.188	adult	male	21	food
alfaalfa	2	4	0.259	0.79	0.188	adult	male	22	food
alfaalfa	0	4	0.259	0.79	0.188	adult	male	22	obj
alfaalfa	1	2	0.259	0.79	0.188	adult	male	23	food
alfaalfa	0	1	0.259	0.79	0.188	adult	male	23	obj
alfaalfa	2	3	0.259	0.79	0.188	adult	male	24	food
alfaalfa	0	1	0.259	0.79	0.188	adult	male	24	obj
alfaalfa	2	4	0.259	0.79	0.188	adult	male	25	food
alfaalfa	0	3	0.259	0.79	0.188	adult	male	25	obj
alfaalfa	2	3	0.259	0.79	0.188	adult	male	26	food
alfaalfa	2	0	0.259	0.79	0.188	adult	male	26	obj
alfaalfa	0	2	0.259	0.79	0.188	adult	male	27	food
alfaalfa	1	3	0.259	0.79	0.188	adult	male	28	food
alfaalfa	0	6	0.259	0.79	0.188	adult	male	28	obj
alfaalfa	3	1	0.259	0.79	0.188	adult	male	29	food
alfaalfa	1	2	0.259	0.79	0.188	adult	male	30	food
alfaalfa	0	9	0.259	0.79	0.188	adult	male	31	obj
alfaalfa	1	1	0.259	0.79	0.188	adult	male	32	food
alfaalfa	0	4	0.259	0.79	0.188	adult	male	32	obj
alfaalfa	3	5	0.259	0.79	0.188	adult	male	33	food
alfaalfa	1	5	0.259	0.79	0.188	adult	male	33	obj
alfaalfa	1	1	0.259	0.79	0.188	adult	male	34	food
alfaalfa	0	16	0.259	0.79	0.188	adult	male	34	obj
alfaalfa	5	6	0.259	0.79	0.188	adult	male	35	food
alfaalfa	0	14	0.259	0.79	0.188	adult	male	35	obj
alfaalfa	8	9	0.259	0.79	0.188	adult	male	36	food
alfaalfa	1	0	0.259	0.79	0.188	adult	male	36	obj
alfaalfa	12	10	0.259	0.79	0.188	adult	male	37	food
alfaalfa	3	3	0.259	0.79	0.188	adult	male	37	obj
alfaalfa	4	9	0.259	0.79	0.188	adult	male	38	food
alfaalfa	0	8	0.259	0.79	0.188	adult	male	38	obj
alfaalfa	1	1	0.259	0.79	0.188	adult	male	39	food
alfaalfa	3	7	0.259	0.79	0.188	adult	male	39	obj
alfaalfa	0	2	0.259	0.79	0.188	adult	male	40	food
alfaalfa	1	1	0.259	0.79	0.188	adult	male	40	obj
alfamal	1	0	0.259	0.808	1	adult	male	2	food
alfamal	2	1	0.259	0.808	1	adult	male	2	obj
alfamal	1	1	0.259	0.808	1	adult	male	3	food
alfamal	1	3	0.259	0.808	1	adult	male	3	obj
alfamal	1	3	0.259	0.808	1	adult	male	4	food
alfamal	3	10	0.259	0.808	1	adult	male	4	obj
alfamal	1	3	0.259	0.808	1	adult	male	5	food
alfamal	3	6	0.259	0.808	1	adult	male	5	obj
alfamal	1	1	0.259	0.808	1	adult	male	6	food
alfamal	2	1	0.259	0.808	1	adult	male	6	obj
alfamal	0	1	0.259	0.808	1	adult	male	7	obj
alfamal	9	5	0.259	0.808	1	adult	male	8	food
alfamal	1	1	0.259	0.808	1	adult	male	8	obj
alfamal	2	3	0.259	0.808	1	adult	male	9	food
alfamal	0	2	0.259	0.808	1	adult	male	9	obj
alfamal	4	1	0.259	0.808	1	adult	male	10	food
alfamal	1	3	0.259	0.808	1	adult	male	10	obj
alfamal	2	3	0.259	0.808	1	adult	male	11	food
alfamal	0	8	0.259	0.808	1	adult	male	11	obj
alfamal	4	4	0.259	0.808	1	adult	male	12	food
alfamal	4	4	0.259	0.808	1	adult	male	13	food
alfamal	13	4	0.259	0.808	1	adult	male	14	food
alfamal	1	3	0.259	0.808	1	adult	male	14	obj
alfamal	14	2	0.259	0.808	1	adult	male	15	food
alfamal	2	2	0.259	0.808	1	adult	male	16	food
alfamal	0	3	0.259	0.808	1	adult	male	16	obj
alfamal	3	2	0.259	0.808	1	adult	male	17	food
alfamal	0	4	0.259	0.808	1	adult	male	17	obj
alfamal	1	2	0.259	0.808	1	adult	male	18	food
alfamal	0	7	0.259	0.808	1	adult	male	18	obj
alfamal	0	1	0.259	0.808	1	adult	male	19	food
alfamal	1	1	0.259	0.808	1	adult	male	19	obj
alfamal	1	1	0.259	0.808	1	adult	male	20	food
alfamal	1	1	0.259	0.808	1	adult	male	20	obj
alfamal	3	6	0.259	0.808	1	adult	male	21	obj
alfamal	2	2	0.259	0.808	1	adult	male	22	food
alfamal	2	0	0.259	0.808	1	adult	male	24	obj
alfamal	2	5	0.259	0.808	1	adult	male	25	food
alfamal	1	1	0.259	0.808	1	adult	male	25	obj
alfamal	2	2	0.259	0.808	1	adult	male	26	food
alfamal	10	0	0.259	0.808	1	adult	male	26	obj
alfamal	1	1	0.259	0.808	1	adult	male	27	food
alfamal	2	2	0.259	0.808	1	adult	male	27	obj
alfamal	1	7	0.259	0.808	1	adult	male	28	obj
alfamal	1	1	0.259	0.808	1	adult	male	29	food
alfamal	0	6	0.259	0.808	1	adult	male	29	obj
alfamal	1	6	0.259	0.808	1	adult	male	30	food
alfamal	0	2	0.259	0.808	1	adult	male	30	obj
alfamal	0	2	0.259	0.808	1	adult	male	31	food
alfamal	1	3	0.259	0.808	1	adult	male	31	obj
alfamal	0	3	0.259	0.808	1	adult	male	32	food
alfamal	1	6	0.259	0.808	1	adult	male	32	obj
alfamal	0	1	0.259	0.808	1	adult	male	33	food
alfamal	0	3	0.259	0.808	1	adult	male	33	obj
alfamal	0	1	0.259	0.808	1	adult	male	34	food
alfamal	0	8	0.259	0.808	1	adult	male	34	obj
alfamal	3	4	0.259	0.808	1	adult	male	35	food
alfamal	0	11	0.259	0.808	1	adult	male	35	obj
alfamal	2	0	0.259	0.808	1	adult	male	36	food
alfamal	0	15	0.259	0.808	1	adult	male	36	obj
alfamal	1	1	0.259	0.808	1	adult	male	37	food
alfamal	1	7	0.259	0.808	1	adult	male	37	obj
alfamal	5	0	0.259	0.808	1	adult	male	38	food
alfamal	5	6	0.259	0.808	1	adult	male	38	obj
alfamal	2	4	0.259	0.808	1	adult	male	39	food
alfamal	1	3	0.259	0.808	1	adult	male	40	food
alfamal	2	0	0.259	0.808	1	adult	male	40	obj
amar	1	0	0.259	0.522	0.928	subadult	male	2	obj
amar	1	2	0.259	0.522	0.928	subadult	male	3	food
amar	1	0	0.259	0.522	0.928	subadult	male	9	food
amar	1	0	0.259	0.522	0.928	subadult	male	9	obj
amar	1	0	0.259	0.522	0.928	subadult	male	16	food
amar	0	1	0.259	0.522	0.928	subadult	male	17	food
amar	1	0	0.259	0.522	0.928	subadult	male	22	obj
amar	1	0	0.259	0.522	0.928	subadult	male	29	food
amar	3	0	0.259	0.522	0.928	subadult	male	30	food
amar	0	1	0.259	0.522	0.928	subadult	male	30	obj
amar	3	0	0.259	0.522	0.928	subadult	male	31	food
amar	0	1	0.259	0.522	0.928	subadult	male	31	obj
amar	1	0	0.259	0.522	0.928	subadult	male	32	food
amar	2	1	0.259	0.522	0.928	subadult	male	33	food
amar	2	2	0.259	0.522	0.928	subadult	male	34	food
asa	0	1	0.259	0.49	0.764	adult	female	1	obj
asa	0	1	0.259	0.49	0.764	adult	female	4	food
asa	0	1	0.259	0.49	0.764	adult	female	5	food
asa	1	3	0.259	0.49	0.764	adult	female	5	obj
asa	0	8	0.259	0.49	0.764	adult	female	6	obj
asa	0	1	0.259	0.49	0.764	adult	female	7	obj
asa	1	11	0.259	0.49	0.764	adult	female	8	obj
asa	1	0	0.259	0.49	0.764	adult	female	9	obj
asa	1	2	0.259	0.49	0.764	adult	female	10	food
asa	1	1	0.259	0.49	0.764	adult	female	11	food
asa	0	2	0.259	0.49	0.764	adult	female	12	food
asa	0	3	0.259	0.49	0.764	adult	female	15	food
asa	1	3	0.259	0.49	0.764	adult	female	16	food
asa	1	1	0.259	0.49	0.764	adult	female	17	food
asa	2	1	0.259	0.49	0.764	adult	female	18	food
asa	1	1	0.259	0.49	0.764	adult	female	19	food
asa	2	2	0.259	0.49	0.764	adult	female	20	food
asa	1	1	0.259	0.49	0.764	adult	female	21	food
asa	0	6	0.259	0.49	0.764	adult	female	21	obj
asa	1	1	0.259	0.49	0.764	adult	female	23	food
asa	1	3	0.259	0.49	0.764	adult	female	23	obj
asa	0	1	0.259	0.49	0.764	adult	female	26	food
asa	0	1	0.259	0.49	0.764	adult	female	27	food
asa	3	0	0.259	0.49	0.764	adult	female	28	food
asa	1	0	0.259	0.49	0.764	adult	female	28	obj
asa	0	1	0.259	0.49	0.764	adult	female	29	food
asa	2	1	0.259	0.49	0.764	adult	female	30	food
asa	0	8	0.259	0.49	0.764	adult	female	30	obj
asa	1	0	0.259	0.49	0.764	adult	female	31	obj
asa	1	1	0.259	0.49	0.764	adult	female	32	food
asa	0	2	0.259	0.49	0.764	adult	female	32	obj
asa	0	3	0.259	0.49	0.764	adult	female	33	obj
asa	1	0	0.259	0.49	0.764	adult	female	34	obj
bakar	0	1	0.259	0.365	0.863	subadult	male	4	food
bakar	0	1	0.259	0.365	0.863	subadult	male	5	food
bakar	0	1	0.259	0.365	0.863	subadult	male	6	obj
bakar	0	1	0.259	0.365	0.863	subadult	male	9	food
bakar	1	0	0.259	0.365	0.863	subadult	male	9	obj
bakar	0	1	0.259	0.365	0.863	subadult	male	11	food
bakar	1	1	0.259	0.365	0.863	subadult	male	11	obj
bakar	1	1	0.259	0.365	0.863	subadult	male	12	food
bakar	2	1	0.259	0.365	0.863	subadult	male	13	food
bakar	4	3	0.259	0.365	0.863	subadult	male	16	obj
bakar	2	1	0.259	0.365	0.863	subadult	male	19	food
bakar	2	0	0.259	0.365	0.863	subadult	male	27	food
bakar	0	4	0.259	0.365	0.863	subadult	male	29	obj
bakar	0	2	0.259	0.365	0.863	subadult	male	32	food
bakar	1	3	0.259	0.365	0.863	subadult	male	33	obj
bakar	0	3	0.259	0.365	0.863	subadult	male	36	obj
beta	1	4	0.259	0.564	0.928	adult	male	1	obj
beta	0	2	0.259	0.564	0.928	adult	male	2	food
beta	0	3	0.259	0.564	0.928	adult	male	2	obj
beta	0	1	0.259	0.564	0.928	adult	male	3	food
beta	1	0	0.259	0.564	0.928	adult	male	3	obj
beta	9	4	0.259	0.564	0.928	adult	male	6	food
beta	1	1	0.259	0.564	0.928	adult	male	9	food
beta	1	0	0.259	0.564	0.928	adult	male	9	obj
beta	0	1	0.259	0.564	0.928	adult	male	10	obj
beta	1	0	0.259	0.564	0.928	adult	male	11	food
beta	0	2	0.259	0.564	0.928	adult	male	11	obj
beta	0	1	0.259	0.564	0.928	adult	male	12	food
beta	2	4	0.259	0.564	0.928	adult	male	16	food
beta	0	2	0.259	0.564	0.928	adult	male	18	obj
beta	0	1	0.259	0.564	0.928	adult	male	19	food
beta	1	1	0.259	0.564	0.928	adult	male	19	obj
beta	0	1	0.259	0.564	0.928	adult	male	20	food
beta	0	1	0.259	0.564	0.928	adult	male	22	food
beta	1	1	0.259	0.564	0.928	adult	male	23	food
beta	1	2	0.259	0.564	0.928	adult	male	24	food
beta	0	3	0.259	0.564	0.928	adult	male	24	obj
beta	0	1	0.259	0.564	0.928	adult	male	25	food
beta	0	7	0.259	0.564	0.928	adult	male	25	obj
beta	3	2	0.259	0.564	0.928	adult	male	28	food
beta	0	1	0.259	0.564	0.928	adult	male	29	food
beta	0	13	0.259	0.564	0.928	adult	male	29	obj
beta	1	1	0.259	0.564	0.928	adult	male	30	food
beta	2	1	0.259	0.564	0.928	adult	male	31	food
beta	0	3	0.259	0.564	0.928	adult	male	31	obj
beta	3	3	0.259	0.564	0.928	adult	male	32	food
beta	0	2	0.259	0.564	0.928	adult	male	33	food
beta	1	2	0.259	0.564	0.928	adult	male	34	food
beta	2	3	0.259	0.564	0.928	adult	male	35	obj
beta	1	0	0.259	0.564	0.928	adult	male	36	food
beta	2	4	0.259	0.564	0.928	adult	male	36	obj
beta	2	2	0.259	0.564	0.928	adult	male	37	food
beta	1	4	0.259	0.564	0.928	adult	male	37	obj
beta	0	3	0.259	0.564	0.928	adult	male	38	obj
beta	0	11	0.259	0.564	0.928	adult	male	39	obj
beta	1	1	0.259	0.564	0.928	adult	male	40	obj
emelie	1	0	0.259	0.147	0.838	juvenile	female	1	food
emelie	2	1	0.259	0.147	0.838	juvenile	female	2	food
emelie	2	0	0.259	0.147	0.838	juvenile	female	3	food
emelie	0	1	0.259	0.147	0.838	juvenile	female	3	obj
emelie	1	1	0.259	0.147	0.838	juvenile	female	4	food
emelie	0	8	0.259	0.147	0.838	juvenile	female	4	obj
emelie	1	0	0.259	0.147	0.838	juvenile	female	5	food
emelie	0	10	0.259	0.147	0.838	juvenile	female	5	obj
emelie	0	1	0.259	0.147	0.838	juvenile	female	8	obj
emelie	0	1	0.259	0.147	0.838	juvenile	female	9	obj
emelie	0	1	0.259	0.147	0.838	juvenile	female	11	food
emelie	1	0	0.259	0.147	0.838	juvenile	female	12	food
emelie	1	2	0.259	0.147	0.838	juvenile	female	12	obj
emelie	0	2	0.259	0.147	0.838	juvenile	female	13	obj
emelie	0	3	0.259	0.147	0.838	juvenile	female	15	obj
emelie	0	1	0.259	0.147	0.838	juvenile	female	18	food
emelie	0	10	0.259	0.147	0.838	juvenile	female	18	obj
emelie	2	1	0.259	0.147	0.838	juvenile	female	19	food
emelie	1	1	0.259	0.147	0.838	juvenile	female	19	obj
emelie	0	1	0.259	0.147	0.838	juvenile	female	20	food
emelie	0	2	0.259	0.147	0.838	juvenile	female	20	obj
emelie	1	1	0.259	0.147	0.838	juvenile	female	21	food
emelie	0	1	0.259	0.147	0.838	juvenile	female	21	obj
emelie	0	1	0.259	0.147	0.838	juvenile	female	22	food
emelie	0	2	0.259	0.147	0.838	juvenile	female	22	obj
emelie	0	1	0.259	0.147	0.838	juvenile	female	23	obj
emelie	4	2	0.259	0.147	0.838	juvenile	female	24	food
emelie	0	3	0.259	0.147	0.838	juvenile	female	24	obj
emelie	4	4	0.259	0.147	0.838	juvenile	female	25	food
emelie	2	0	0.259	0.147	0.838	juvenile	female	25	obj
emelie	0	1	0.259	0.147	0.838	juvenile	female	26	obj
emelie	2	0	0.259	0.147	0.838	juvenile	female	27	food
emelie	1	0	0.259	0.147	0.838	juvenile	female	27	obj
emelie	1	0	0.259	0.147	0.838	juvenile	female	28	food
emelie	0	5	0.259	0.147	0.838	juvenile	female	28	obj
emelie	2	0	0.259	0.147	0.838	juvenile	female	29	food
emelie	1	0	0.259	0.147	0.838	juvenile	female	29	obj
emelie	2	0	0.259	0.147	0.838	juvenile	female	31	food
emelie	1	1	0.259	0.147	0.838	juvenile	female	31	obj
emelie	1	0	0.259	0.147	0.838	juvenile	female	32	obj
emelie	2	1	0.259	0.147	0.838	juvenile	female	33	food
emelie	3	1	0.259	0.147	0.838	juvenile	female	33	obj
ethzo	0	1	0.259	0.535	0.761	adult	female	1	obj
ethzo	0	1	0.259	0.535	0.761	adult	female	2	food
ethzo	0	2	0.259	0.535	0.761	adult	female	3	food
ethzo	0	1	0.259	0.535	0.761	adult	female	5	obj
ethzo	2	0	0.259	0.535	0.761	adult	female	6	obj
ethzo	1	2	0.259	0.535	0.761	adult	female	7	obj
ethzo	0	6	0.259	0.535	0.761	adult	female	8	obj
ethzo	0	10	0.259	0.535	0.761	adult	female	15	obj
ethzo	0	1	0.259	0.535	0.761	adult	female	16	food
ethzo	0	3	0.259	0.535	0.761	adult	female	17	food
ethzo	3	1	0.259	0.535	0.761	adult	female	18	food
ethzo	1	0	0.259	0.535	0.761	adult	female	19	food
ethzo	0	3	0.259	0.535	0.761	adult	female	22	obj
ethzo	0	2	0.259	0.535	0.761	adult	female	24	food
ethzo	3	2	0.259	0.535	0.761	adult	female	25	food
ethzo	0	2	0.259	0.535	0.761	adult	female	28	food
fahro	2	0	0.259	0.101	0.649	juvenile	male	1	food
fahro	0	1	0.259	0.101	0.649	juvenile	male	1	obj
fahro	1	2	0.259	0.101	0.649	juvenile	male	2	food
fahro	2	0	0.259	0.101	0.649	juvenile	male	2	obj
fahro	1	1	0.259	0.101	0.649	juvenile	male	3	food
fahro	0	1	0.259	0.101	0.649	juvenile	male	3	obj
fahro	2	1	0.259	0.101	0.649	juvenile	male	4	food
fahro	1	1	0.259	0.101	0.649	juvenile	male	4	obj
fahro	2	1	0.259	0.101	0.649	juvenile	male	5	food
fahro	2	7	0.259	0.101	0.649	juvenile	male	5	obj
fahro	1	2	0.259	0.101	0.649	juvenile	male	6	obj
fahro	1	0	0.259	0.101	0.649	juvenile	male	7	obj
fahro	0	3	0.259	0.101	0.649	juvenile	male	8	obj
fahro	1	2	0.259	0.101	0.649	juvenile	male	9	food
fahro	1	0	0.259	0.101	0.649	juvenile	male	9	obj
fahro	0	1	0.259	0.101	0.649	juvenile	male	10	obj
fahro	2	0	0.259	0.101	0.649	juvenile	male	11	food
fahro	2	0	0.259	0.101	0.649	juvenile	male	11	obj
fahro	1	0	0.259	0.101	0.649	juvenile	male	12	food
fahro	1	0	0.259	0.101	0.649	juvenile	male	12	obj
fahro	0	2	0.259	0.101	0.649	juvenile	male	13	obj
fahro	2	1	0.259	0.101	0.649	juvenile	male	14	obj
fahro	1	1	0.259	0.101	0.649	juvenile	male	15	food
fahro	2	2	0.259	0.101	0.649	juvenile	male	15	obj
fahro	2	1	0.259	0.101	0.649	juvenile	male	16	food
fahro	3	0	0.259	0.101	0.649	juvenile	male	16	obj
fahro	1	0	0.259	0.101	0.649	juvenile	male	17	food
fahro	2	0	0.259	0.101	0.649	juvenile	male	18	food
fahro	0	2	0.259	0.101	0.649	juvenile	male	18	obj
fahro	1	0	0.259	0.101	0.649	juvenile	male	19	food
fahro	0	1	0.259	0.101	0.649	juvenile	male	19	obj
fahro	1	2	0.259	0.101	0.649	juvenile	male	20	food
fahro	0	2	0.259	0.101	0.649	juvenile	male	20	obj
fahro	3	0	0.259	0.101	0.649	juvenile	male	21	food
fahro	1	2	0.259	0.101	0.649	juvenile	male	21	obj
fahro	2	1	0.259	0.101	0.649	juvenile	male	22	food
fahro	1	0	0.259	0.101	0.649	juvenile	male	22	obj
fahro	3	1	0.259	0.101	0.649	juvenile	male	23	food
fahro	0	1	0.259	0.101	0.649	juvenile	male	23	obj
fahro	3	2	0.259	0.101	0.649	juvenile	male	24	food
fahro	1	1	0.259	0.101	0.649	juvenile	male	24	obj
fahro	1	1	0.259	0.101	0.649	juvenile	male	25	obj
fahro	1	1	0.259	0.101	0.649	juvenile	male	26	food
fahro	4	0	0.259	0.101	0.649	juvenile	male	26	obj
fahro	1	1	0.259	0.101	0.649	juvenile	male	27	food
fahro	1	0	0.259	0.101	0.649	juvenile	male	27	obj
fahro	2	0	0.259	0.101	0.649	juvenile	male	28	food
fahro	1	0	0.259	0.101	0.649	juvenile	male	28	obj
fahro	3	3	0.259	0.101	0.649	juvenile	male	29	food
fahro	0	3	0.259	0.101	0.649	juvenile	male	29	obj
fahro	0	3	0.259	0.101	0.649	juvenile	male	30	obj
fahro	2	3	0.259	0.101	0.649	juvenile	male	31	obj
fahro	1	4	0.259	0.101	0.649	juvenile	male	32	obj
fahro	0	2	0.259	0.101	0.649	juvenile	male	33	obj
fahro	6	6	0.259	0.101	0.649	juvenile	male	34	obj
gamma	2	1	0.259	0.458	0.912	adult	male	1	food
gamma	0	2	0.259	0.458	0.912	adult	male	1	obj
gamma	1	1	0.259	0.458	0.912	adult	male	4	food
gamma	0	1	0.259	0.458	0.912	adult	male	5	food
gamma	7	7	0.259	0.458	0.912	adult	male	6	food
gamma	1	0	0.259	0.458	0.912	adult	male	9	obj
gamma	2	1	0.259	0.458	0.912	adult	male	10	food
gamma	0	1	0.259	0.458	0.912	adult	male	10	obj
gamma	1	3	0.259	0.458	0.912	adult	male	11	food
gamma	2	1	0.259	0.458	0.912	adult	male	15	food
gamma	0	1	0.259	0.458	0.912	adult	male	16	food
gamma	0	1	0.259	0.458	0.912	adult	male	17	food
gamma	1	2	0.259	0.458	0.912	adult	male	17	obj
gamma	0	1	0.259	0.458	0.912	adult	male	18	food
gamma	2	0	0.259	0.458	0.912	adult	male	19	food
gamma	1	0	0.259	0.458	0.912	adult	male	19	obj
gamma	1	0	0.259	0.458	0.912	adult	male	20	food
gamma	0	1	0.259	0.458	0.912	adult	male	21	food
gamma	0	2	0.259	0.458	0.912	adult	male	22	obj
gamma	0	1	0.259	0.458	0.912	adult	male	23	obj
gamma	0	1	0.259	0.458	0.912	adult	male	25	food
gamma	0	2	0.259	0.458	0.912	adult	male	25	obj
gamma	1	0	0.259	0.458	0.912	adult	male	26	food
gamma	0	4	0.259	0.458	0.912	adult	male	26	obj
gamma	1	1	0.259	0.458	0.912	adult	male	27	food
gamma	0	1	0.259	0.458	0.912	adult	male	27	obj
gamma	1	2	0.259	0.458	0.912	adult	male	28	food
gamma	0	1	0.259	0.458	0.912	adult	male	28	obj
gamma	0	3	0.259	0.458	0.912	adult	male	29	obj
gamma	1	2	0.259	0.458	0.912	adult	male	31	food
gamma	1	0	0.259	0.458	0.912	adult	male	31	obj
gamma	1	0	0.259	0.458	0.912	adult	male	32	food
gamma	4	1	0.259	0.458	0.912	adult	male	32	obj
gamma	2	1	0.259	0.458	0.912	adult	male	33	food
gamma	1	3	0.259	0.458	0.912	adult	male	33	obj
gamma	2	1	0.259	0.458	0.912	adult	male	34	food
gamma	6	6	0.259	0.458	0.912	adult	male	35	food
gamma	0	9	0.259	0.458	0.912	adult	male	36	obj
gamma	2	1	0.259	0.458	0.912	adult	male	39	obj
gulpana	1	0	0.259	0.447	0.746	adult	female	1	food
gulpana	0	1	0.259	0.447	0.746	adult	female	4	food
gulpana	0	1	0.259	0.447	0.746	adult	female	6	obj
gulpana	1	1	0.259	0.447	0.746	adult	female	7	obj
gulpana	1	1	0.259	0.447	0.746	adult	female	14	food
gulpana	0	3	0.259	0.447	0.746	adult	female	15	food
gulpana	1	1	0.259	0.447	0.746	adult	female	16	food
gulpana	2	8	0.259	0.447	0.746	adult	female	16	obj
gulpana	4	3	0.259	0.447	0.746	adult	female	17	food
gulpana	2	8	0.259	0.447	0.746	adult	female	18	obj
gulpana	2	3	0.259	0.447	0.746	adult	female	19	food
gulpana	0	3	0.259	0.447	0.746	adult	female	19	obj
gulpana	2	2	0.259	0.447	0.746	adult	female	22	obj
gulpana	0	2	0.259	0.447	0.746	adult	female	23	obj
gulpana	0	1	0.259	0.447	0.746	adult	female	25	obj
gulpana	0	2	0.259	0.447	0.746	adult	female	27	obj
gulpana	1	0	0.259	0.447	0.746	adult	female	28	obj
gulpana	1	0	0.259	0.447	0.746	adult	female	29	food
gulpana	0	4	0.259	0.447	0.746	adult	female	29	obj
gulpana	4	10	0.259	0.447	0.746	adult	female	30	obj
gulpana	4	4	0.259	0.447	0.746	adult	female	31	food
gulpana	0	1	0.259	0.447	0.746	adult	female	31	obj
gulpana	0	1	0.259	0.447	0.746	adult	female	32	food
gulpana	2	0	0.259	0.447	0.746	adult	female	33	food
gulpana	3	7	0.259	0.447	0.746	adult	female	33	obj
gulpana	3	4	0.259	0.447	0.746	adult	female	34	food
gulpana	5	3	0.259	0.447	0.746	adult	female	34	obj
gulpana	2	1	0.259	0.447	0.746	adult	female	35	food
gulpana	1	0	0.259	0.447	0.746	adult	female	36	food
gulpana	2	0	0.259	0.447	0.746	adult	female	36	obj
gulpana	1	0	0.259	0.447	0.746	adult	female	37	food
gulpana	1	1	0.259	0.447	0.746	adult	female	38	obj
gulpana	0	1	0.259	0.447	0.746	adult	female	39	obj
gulpana	1	0	0.259	0.447	0.746	adult	female	40	food
gulpana	0	2	0.259	0.447	0.746	adult	female	40	obj
ida	0	1	0.259	0.278	0.949	adult	female	1	food
ida	1	0	0.259	0.278	0.949	adult	female	1	obj
ida	2	1	0.259	0.278	0.949	adult	female	3	food
ida	1	12	0.259	0.278	0.949	adult	female	5	obj
ida	1	0	0.259	0.278	0.949	adult	female	6	obj
ida	0	2	0.259	0.278	0.949	adult	female	8	obj
ida	1	1	0.259	0.278	0.949	adult	female	9	obj
ida	0	2	0.259	0.278	0.949	adult	female	10	obj
ida	1	2	0.259	0.278	0.949	adult	female	12	obj
ida	1	5	0.259	0.278	0.949	adult	female	13	food
ida	0	2	0.259	0.278	0.949	adult	female	13	obj
ida	1	1	0.259	0.278	0.949	adult	female	14	food
ida	4	0	0.259	0.278	0.949	adult	female	14	obj
ida	3	1	0.259	0.278	0.949	adult	female	15	food
ida	1	1	0.259	0.278	0.949	adult	female	16	food
ida	1	0	0.259	0.278	0.949	adult	female	17	obj
ida	0	1	0.259	0.278	0.949	adult	female	18	obj
ida	0	1	0.259	0.278	0.949	adult	female	19	obj
ida	1	0	0.259	0.278	0.949	adult	female	20	food
ida	0	2	0.259	0.278	0.949	adult	female	20	obj
ida	0	2	0.259	0.278	0.949	adult	female	22	obj
ida	0	2	0.259	0.278	0.949	adult	female	24	obj
ida	0	1	0.259	0.278	0.949	adult	female	27	food
ida	0	2	0.259	0.278	0.949	adult	female	27	obj
ida	0	2	0.259	0.278	0.949	adult	female	28	food
ida	0	2	0.259	0.278	0.949	adult	female	29	obj
ida	1	0	0.259	0.278	0.949	adult	female	30	food
ida	0	2	0.259	0.278	0.949	adult	female	30	obj
ida	1	1	0.259	0.278	0.949	adult	female	31	food
ida	1	0	0.259	0.278	0.949	adult	female	32	food
ida	0	1	0.259	0.278	0.949	adult	female	32	obj
ida	3	2	0.259	0.278	0.949	adult	female	34	food
ida	1	1	0.259	0.278	0.949	adult	female	34	obj
ida	1	0	0.259	0.278	0.949	adult	female	35	food
ida	0	1	0.259	0.278	0.949	adult	female	35	obj
ida	0	2	0.259	0.278	0.949	adult	female	37	obj
ina	0	1	0.259	0.456	0.728	subadult	female	1	food
ina	1	6	0.259	0.456	0.728	subadult	female	1	obj
ina	0	1	0.259	0.456	0.728	subadult	female	3	food
ina	2	2	0.259	0.456	0.728	subadult	female	5	food
ina	0	1	0.259	0.456	0.728	subadult	female	6	obj
ina	0	2	0.259	0.456	0.728	subadult	female	7	obj
ina	0	1	0.259	0.456	0.728	subadult	female	9	food
ina	1	1	0.259	0.456	0.728	subadult	female	12	food
ina	0	4	0.259	0.456	0.728	subadult	female	12	obj
ina	3	0	0.259	0.456	0.728	subadult	female	13	food
ina	2	0	0.259	0.456	0.728	subadult	female	13	obj
ina	0	1	0.259	0.456	0.728	subadult	female	15	food
ina	2	0	0.259	0.456	0.728	subadult	female	18	obj
ina	0	1	0.259	0.456	0.728	subadult	female	19	obj
ina	0	2	0.259	0.456	0.728	subadult	female	20	obj
ina	3	0	0.259	0.456	0.728	subadult	female	21	obj
ina	1	1	0.259	0.456	0.728	subadult	female	22	food
ina	1	1	0.259	0.456	0.728	subadult	female	22	obj
ina	1	0	0.259	0.456	0.728	subadult	female	23	obj
ina	0	1	0.259	0.456	0.728	subadult	female	26	food
ina	0	1	0.259	0.456	0.728	subadult	female	26	obj
ina	0	1	0.259	0.456	0.728	subadult	female	27	food
ina	0	1	0.259	0.456	0.728	subadult	female	27	obj
ina	1	0	0.259	0.456	0.728	subadult	female	28	food
ina	0	9	0.259	0.456	0.728	subadult	female	28	obj
ina	1	1	0.259	0.456	0.728	subadult	female	29	food
ina	0	4	0.259	0.456	0.728	subadult	female	30	obj
ina	2	1	0.259	0.456	0.728	subadult	female	31	obj
ina	1	0	0.259	0.456	0.728	subadult	female	32	food
ina	2	0	0.259	0.456	0.728	subadult	female	32	obj
ina	0	1	0.259	0.456	0.728	subadult	female	34	food
ina	0	4	0.259	0.456	0.728	subadult	female	34	obj
ina	1	1	0.259	0.456	0.728	subadult	female	35	food
ina	1	0	0.259	0.456	0.728	subadult	female	37	obj
ina	0	1	0.259	0.456	0.728	subadult	female	38	obj
ju	0	1	0.259	0.374	0.776	juvenile	female	1	food
ju	0	1	0.259	0.374	0.776	juvenile	female	2	food
ju	0	1	0.259	0.374	0.776	juvenile	female	2	obj
ju	1	1	0.259	0.374	0.776	juvenile	female	3	food
ju	1	0	0.259	0.374	0.776	juvenile	female	3	obj
ju	1	0	0.259	0.374	0.776	juvenile	female	5	food
ju	1	4	0.259	0.374	0.776	juvenile	female	5	obj
ju	1	0	0.259	0.374	0.776	juvenile	female	6	obj
ju	0	2	0.259	0.374	0.776	juvenile	female	7	obj
ju	0	9	0.259	0.374	0.776	juvenile	female	11	obj
ju	0	5	0.259	0.374	0.776	juvenile	female	12	obj
ju	1	1	0.259	0.374	0.776	juvenile	female	13	food
ju	0	3	0.259	0.374	0.776	juvenile	female	13	obj
ju	1	2	0.259	0.374	0.776	juvenile	female	14	obj
ju	1	0	0.259	0.374	0.776	juvenile	female	15	food
ju	2	4	0.259	0.374	0.776	juvenile	female	15	obj
ju	1	0	0.259	0.374	0.776	juvenile	female	16	obj
ju	0	1	0.259	0.374	0.776	juvenile	female	19	food
ju	1	2	0.259	0.374	0.776	juvenile	female	21	food
ju	0	2	0.259	0.374	0.776	juvenile	female	23	obj
ju	0	1	0.259	0.374	0.776	juvenile	female	24	obj
ju	1	3	0.259	0.374	0.776	juvenile	female	25	obj
ju	4	4	0.259	0.374	0.776	juvenile	female	26	food
ju	1	1	0.259	0.374	0.776	juvenile	female	27	obj
ju	0	2	0.259	0.374	0.776	juvenile	female	28	obj
ju	0	3	0.259	0.374	0.776	juvenile	female	29	food
ju	0	2	0.259	0.374	0.776	juvenile	female	29	obj
ju	0	1	0.259	0.374	0.776	juvenile	female	30	obj
ju	2	2	0.259	0.374	0.776	juvenile	female	31	food
ju	0	3	0.259	0.374	0.776	juvenile	female	32	obj
ju	1	1	0.259	0.374	0.776	juvenile	female	33	food
ju	0	2	0.259	0.374	0.776	juvenile	female	33	obj
ju	0	1	0.259	0.374	0.776	juvenile	female	34	food
ju	4	0	0.259	0.374	0.776	juvenile	female	35	food
ju	4	1	0.259	0.374	0.776	juvenile	female	36	obj
ju	1	1	0.259	0.374	0.776	juvenile	female	38	food
ju	0	1	0.259	0.374	0.776	juvenile	female	40	obj
juri	0	2	0.259	0.216	0.832	juvenile	male	5	obj
juri	0	1	0.259	0.216	0.832	juvenile	male	6	obj
juri	1	0	0.259	0.216	0.832	juvenile	male	10	obj
juri	5	0	0.259	0.216	0.832	juvenile	male	18	obj
juri	0	1	0.259	0.216	0.832	juvenile	male	20	food
juri	1	1	0.259	0.216	0.832	juvenile	male	21	food
juri	1	12	0.259	0.216	0.832	juvenile	male	21	obj
juri	1	0	0.259	0.216	0.832	juvenile	male	25	food
juri	0	2	0.259	0.216	0.832	juvenile	male	27	food
juri	1	0	0.259	0.216	0.832	juvenile	male	28	food
juri	0	4	0.259	0.216	0.832	juvenile	male	29	obj
mizo	0	3	0.259	0.37	0.687	adult	female	1	obj
mizo	1	0	0.259	0.37	0.687	adult	female	2	food
mizo	2	0	0.259	0.37	0.687	adult	female	3	food
mizo	2	0	0.259	0.37	0.687	adult	female	4	food
mizo	0	1	0.259	0.37	0.687	adult	female	5	food
mizo	1	0	0.259	0.37	0.687	adult	female	6	obj
mizo	0	1	0.259	0.37	0.687	adult	female	7	obj
mizo	3	4	0.259	0.37	0.687	adult	female	8	obj
mizo	0	3	0.259	0.37	0.687	adult	female	13	obj
mizo	1	1	0.259	0.37	0.687	adult	female	16	food
mizo	2	1	0.259	0.37	0.687	adult	female	17	food
mizo	1	1	0.259	0.37	0.687	adult	female	18	food
mizo	0	1	0.259	0.37	0.687	adult	female	21	food
mizo	3	1	0.259	0.37	0.687	adult	female	22	food
mizo	1	3	0.259	0.37	0.687	adult	female	23	food
mizo	0	1	0.259	0.37	0.687	adult	female	23	obj
mizo	2	1	0.259	0.37	0.687	adult	female	28	food
mizo	1	0	0.259	0.37	0.687	adult	female	30	food
mizo	0	3	0.259	0.37	0.687	adult	female	33	obj
momo	0	1	0.259	0.59	0.852	adult	female	1	food
momo	0	1	0.259	0.59	0.852	adult	female	2	obj
momo	1	0	0.259	0.59	0.852	adult	female	3	food
momo	3	6	0.259	0.59	0.852	adult	female	4	obj
momo	1	0	0.259	0.59	0.852	adult	female	9	obj
momo	3	1	0.259	0.59	0.852	adult	female	13	food
momo	1	3	0.259	0.59	0.852	adult	female	13	obj
momo	0	1	0.259	0.59	0.852	adult	female	14	food
momo	2	4	0.259	0.59	0.852	adult	female	15	food
momo	1	0	0.259	0.59	0.852	adult	female	17	food
momo	0	1	0.259	0.59	0.852	adult	female	18	obj
momo	1	0	0.259	0.59	0.852	adult	female	19	obj
momo	0	1	0.259	0.59	0.852	adult	female	21	food
momo	0	1	0.259	0.59	0.852	adult	female	21	obj
momo	0	1	0.259	0.59	0.852	adult	female	23	food
momo	0	1	0.259	0.59	0.852	adult	female	23	obj
momo	1	1	0.259	0.59	0.852	adult	female	26	food
momo	0	3	0.259	0.59	0.852	adult	female	27	obj
momo	0	1	0.259	0.59	0.852	adult	female	28	obj
momo	2	4	0.259	0.59	0.852	adult	female	32	obj
momo	0	15	0.259	0.59	0.852	adult	female	34	obj
moon	2	0	0.259	0.319	0.766	juvenile	female	2	food
moon	1	0	0.259	0.319	0.766	juvenile	female	3	food
moon	1	0	0.259	0.319	0.766	juvenile	female	3	obj
moon	2	2	0.259	0.319	0.766	juvenile	female	4	food
moon	1	1	0.259	0.319	0.766	juvenile	female	7	obj
moon	1	1	0.259	0.319	0.766	juvenile	female	9	food
moon	0	1	0.259	0.319	0.766	juvenile	female	9	obj
moon	1	0	0.259	0.319	0.766	juvenile	female	10	obj
moon	0	1	0.259	0.319	0.766	juvenile	female	11	obj
moon	2	1	0.259	0.319	0.766	juvenile	female	12	food
moon	2	1	0.259	0.319	0.766	juvenile	female	13	food
moon	0	2	0.259	0.319	0.766	juvenile	female	15	obj
moon	0	5	0.259	0.319	0.766	juvenile	female	17	obj
moon	1	0	0.259	0.319	0.766	juvenile	female	20	food
moon	0	1	0.259	0.319	0.766	juvenile	female	21	food
moon	2	0	0.259	0.319	0.766	juvenile	female	23	food
moon	0	1	0.259	0.319	0.766	juvenile	female	24	obj
moon	0	2	0.259	0.319	0.766	juvenile	female	27	obj
moon	0	1	0.259	0.319	0.766	juvenile	female	29	food
moon	0	1	0.259	0.319	0.766	juvenile	female	31	obj
moon	1	4	0.259	0.319	0.766	juvenile	female	32	obj
moon	1	0	0.259	0.319	0.766	juvenile	female	33	food
moon	3	0	0.259	0.319	0.766	juvenile	female	35	food
moon	2	0	0.259	0.319	0.766	juvenile	female	36	food
moon	1	0	0.259	0.319	0.766	juvenile	female	38	food
nivola	0	2	0.259	0.089	0.605	juvenile	female	2	obj
nivola	0	2	0.259	0.089	0.605	juvenile	female	3	obj
nivola	0	1	0.259	0.089	0.605	juvenile	female	6	obj
nivola	1	0	0.259	0.089	0.605	juvenile	female	14	obj
nivola	0	1	0.259	0.089	0.605	juvenile	female	18	food
nivola	0	1	0.259	0.089	0.605	juvenile	female	24	obj
nivola	0	1	0.259	0.089	0.605	juvenile	female	25	food
nivola	0	4	0.259	0.089	0.605	juvenile	female	28	obj
nivola	0	1	0.259	0.089	0.605	juvenile	female	30	obj
shero	1	0	0.259	0.264	0.954	juvenile	male	1	food
shero	3	2	0.259	0.264	0.954	juvenile	male	1	obj
shero	0	2	0.259	0.264	0.954	juvenile	male	2	food
shero	1	2	0.259	0.264	0.954	juvenile	male	2	obj
shero	0	3	0.259	0.264	0.954	juvenile	male	3	food
shero	0	1	0.259	0.264	0.954	juvenile	male	3	obj
shero	2	1	0.259	0.264	0.954	juvenile	male	4	food
shero	0	2	0.259	0.264	0.954	juvenile	male	4	obj
shero	3	1	0.259	0.264	0.954	juvenile	male	5	food
shero	0	9	0.259	0.264	0.954	juvenile	male	5	obj
shero	1	1	0.259	0.264	0.954	juvenile	male	6	obj
shero	0	1	0.259	0.264	0.954	juvenile	male	7	obj
shero	1	2	0.259	0.264	0.954	juvenile	male	8	obj
shero	2	1	0.259	0.264	0.954	juvenile	male	9	food
shero	1	0	0.259	0.264	0.954	juvenile	male	9	obj
shero	4	0	0.259	0.264	0.954	juvenile	male	10	food
shero	1	0	0.259	0.264	0.954	juvenile	male	10	obj
shero	0	1	0.259	0.264	0.954	juvenile	male	11	food
shero	0	1	0.259	0.264	0.954	juvenile	male	12	food
shero	0	3	0.259	0.264	0.954	juvenile	male	12	obj
shero	0	2	0.259	0.264	0.954	juvenile	male	13	obj
shero	6	10	0.259	0.264	0.954	juvenile	male	14	obj
shero	0	3	0.259	0.264	0.954	juvenile	male	15	obj
shero	2	5	0.259	0.264	0.954	juvenile	male	16	obj
shero	1	1	0.259	0.264	0.954	juvenile	male	17	food
shero	1	0	0.259	0.264	0.954	juvenile	male	18	food
shero	7	9	0.259	0.264	0.954	juvenile	male	18	obj
shero	0	1	0.259	0.264	0.954	juvenile	male	19	food
shero	1	1	0.259	0.264	0.954	juvenile	male	19	obj
shero	1	0	0.259	0.264	0.954	juvenile	male	20	food
shero	0	2	0.259	0.264	0.954	juvenile	male	20	obj
shero	2	2	0.259	0.264	0.954	juvenile	male	21	food
shero	0	4	0.259	0.264	0.954	juvenile	male	21	obj
shero	2	0	0.259	0.264	0.954	juvenile	male	22	food
shero	1	1	0.259	0.264	0.954	juvenile	male	22	obj
shero	2	2	0.259	0.264	0.954	juvenile	male	23	food
shero	1	2	0.259	0.264	0.954	juvenile	male	23	obj
shero	2	3	0.259	0.264	0.954	juvenile	male	24	food
shero	1	0	0.259	0.264	0.954	juvenile	male	24	obj
shero	1	1	0.259	0.264	0.954	juvenile	male	25	food
shero	1	2	0.259	0.264	0.954	juvenile	male	25	obj
shero	2	1	0.259	0.264	0.954	juvenile	male	26	food
shero	0	2	0.259	0.264	0.954	juvenile	male	26	obj
shero	2	0	0.259	0.264	0.954	juvenile	male	27	food
shero	1	0	0.259	0.264	0.954	juvenile	male	27	obj
shero	3	0	0.259	0.264	0.954	juvenile	male	28	food
shero	1	3	0.259	0.264	0.954	juvenile	male	28	obj
shero	0	1	0.259	0.264	0.954	juvenile	male	29	food
shero	1	2	0.259	0.264	0.954	juvenile	male	29	obj
shero	0	2	0.259	0.264	0.954	juvenile	male	30	obj
shero	0	1	0.259	0.264	0.954	juvenile	male	31	food
shero	4	3	0.259	0.264	0.954	juvenile	male	31	obj
shero	2	1	0.259	0.264	0.954	juvenile	male	32	obj
shero	2	0	0.259	0.264	0.954	juvenile	male	33	food
shero	3	0	0.259	0.264	0.954	juvenile	male	33	obj
shero	0	2	0.259	0.264	0.954	juvenile	male	34	food
shero	2	1	0.259	0.264	0.954	juvenile	male	34	obj
shero	1	0	0.259	0.264	0.954	juvenile	male	39	food
su	1	0	0.259	0.379	0.86	juvenile	female	1	food
su	1	0	0.259	0.379	0.86	juvenile	female	2	food
su	1	0	0.259	0.379	0.86	juvenile	female	3	food
su	0	3	0.259	0.379	0.86	juvenile	female	5	obj
su	2	3	0.259	0.379	0.86	juvenile	female	7	food
su	1	1	0.259	0.379	0.86	juvenile	female	7	obj
su	1	0	0.259	0.379	0.86	juvenile	female	11	food
su	2	5	0.259	0.379	0.86	juvenile	female	11	obj
su	0	1	0.259	0.379	0.86	juvenile	female	12	obj
su	0	2	0.259	0.379	0.86	juvenile	female	13	obj
su	0	2	0.259	0.379	0.86	juvenile	female	14	food
su	3	2	0.259	0.379	0.86	juvenile	female	14	obj
su	3	4	0.259	0.379	0.86	juvenile	female	18	obj
su	2	3	0.259	0.379	0.86	juvenile	female	20	food
su	1	1	0.259	0.379	0.86	juvenile	female	20	obj
su	0	3	0.259	0.379	0.86	juvenile	female	22	obj
su	0	1	0.259	0.379	0.86	juvenile	female	24	obj
su	0	2	0.259	0.379	0.86	juvenile	female	25	obj
su	3	0	0.259	0.379	0.86	juvenile	female	27	food
su	0	1	0.259	0.379	0.86	juvenile	female	30	obj
su	1	1	0.259	0.379	0.86	juvenile	female	31	food
su	0	3	0.259	0.379	0.86	juvenile	female	32	obj
su	4	5	0.259	0.379	0.86	juvenile	female	33	obj
su	2	8	0.259	0.379	0.86	juvenile	female	34	obj
su	0	1	0.259	0.379	0.86	juvenile	female	36	food
su	0	3	0.259	0.379	0.86	juvenile	female	36	obj
su	0	1	0.259	0.379	0.86	juvenile	female	40	obj
wahid	1	0	0.259	0.725	0.877	adult	male	2	food
wahid	0	1	0.259	0.725	0.877	adult	male	2	obj
wahid	1	1	0.259	0.725	0.877	adult	male	3	food
wahid	2	0	0.259	0.725	0.877	adult	male	4	food
wahid	2	1	0.259	0.725	0.877	adult	male	5	food
wahid	0	4	0.259	0.725	0.877	adult	male	8	obj
wahid	0	1	0.259	0.725	0.877	adult	male	9	obj
wahid	1	0	0.259	0.725	0.877	adult	male	10	obj
wahid	2	1	0.259	0.725	0.877	adult	male	12	food
wahid	1	0	0.259	0.725	0.877	adult	male	16	food
wahid	1	2	0.259	0.725	0.877	adult	male	18	food
wahid	0	2	0.259	0.725	0.877	adult	male	19	obj
wahid	2	1	0.259	0.725	0.877	adult	male	20	food
wahid	0	2	0.259	0.725	0.877	adult	male	20	obj
wahid	0	3	0.259	0.725	0.877	adult	male	24	obj
wahid	0	4	0.259	0.725	0.877	adult	male	25	obj
wahid	1	2	0.259	0.725	0.877	adult	male	26	food
wahid	1	1	0.259	0.725	0.877	adult	male	31	food
wahid	0	3	0.259	0.725	0.877	adult	male	32	obj
wahid	0	5	0.259	0.725	0.877	adult	male	33	obj
wahid	0	3	0.259	0.725	0.877	adult	male	38	food
wahid	4	3	0.259	0.725	0.877	adult	male	39	food
wahid	7	4	0.259	0.725	0.877	adult	male	40	food
wahid	0	5	0.259	0.725	0.877	adult	male	40	obj
wati	0	1	0.259	0.251	0.963	subadult	female	2	obj
wati	1	0	0.259	0.251	0.963	subadult	female	3	food
wati	0	7	0.259	0.251	0.963	subadult	female	4	obj
wati	2	1	0.259	0.251	0.963	subadult	female	6	food
wati	0	1	0.259	0.251	0.963	subadult	female	6	obj
wati	1	0	0.259	0.251	0.963	subadult	female	7	obj
wati	1	0	0.259	0.251	0.963	subadult	female	9	obj
wati	0	6	0.259	0.251	0.963	subadult	female	11	obj
wati	1	3	0.259	0.251	0.963	subadult	female	12	obj
wati	2	6	0.259	0.251	0.963	subadult	female	13	food
wati	1	3	0.259	0.251	0.963	subadult	female	13	obj
wati	0	3	0.259	0.251	0.963	subadult	female	14	food
wati	1	15	0.259	0.251	0.963	subadult	female	14	obj
wati	4	1	0.259	0.251	0.963	subadult	female	15	food
wati	1	1	0.259	0.251	0.963	subadult	female	18	food
wati	0	1	0.259	0.251	0.963	subadult	female	19	food
wati	0	2	0.259	0.251	0.963	subadult	female	21	food
wati	0	2	0.259	0.251	0.963	subadult	female	21	obj
wati	0	1	0.259	0.251	0.963	subadult	female	22	obj
wati	1	0	0.259	0.251	0.963	subadult	female	23	food
wati	1	0	0.259	0.251	0.963	subadult	female	24	obj
wati	1	9	0.259	0.251	0.963	subadult	female	26	obj
wati	0	5	0.259	0.251	0.963	subadult	female	28	obj
wati	0	4	0.259	0.251	0.963	subadult	female	29	obj
wati	1	0	0.259	0.251	0.963	subadult	female	31	obj
wati	1	0	0.259	0.251	0.963	subadult	female	33	food
wati	1	0	0.259	0.251	0.963	subadult	female	34	food
wati	3	11	0.259	0.251	0.963	subadult	female	34	obj
zahir	1	0	0.259	0.156	0.85	juvenile	male	2	obj
zahir	1	0	0.259	0.156	0.85	juvenile	male	3	obj
zahir	1	1	0.259	0.156	0.85	juvenile	male	4	food
zahir	0	2	0.259	0.156	0.85	juvenile	male	4	obj
zahir	1	7	0.259	0.156	0.85	juvenile	male	5	obj
zahir	1	0	0.259	0.156	0.85	juvenile	male	6	food
zahir	1	0	0.259	0.156	0.85	juvenile	male	7	obj
zahir	0	1	0.259	0.156	0.85	juvenile	male	9	obj
zahir	1	0	0.259	0.156	0.85	juvenile	male	10	obj
zahir	4	0	0.259	0.156	0.85	juvenile	male	11	obj
zahir	2	5	0.259	0.156	0.85	juvenile	male	12	obj
zahir	0	2	0.259	0.156	0.85	juvenile	male	13	obj
zahir	0	3	0.259	0.156	0.85	juvenile	male	15	obj
zahir	0	4	0.259	0.156	0.85	juvenile	male	16	obj
zahir	1	0	0.259	0.156	0.85	juvenile	male	18	food
zahir	1	0	0.259	0.156	0.85	juvenile	male	19	food
zahir	1	0	0.259	0.156	0.85	juvenile	male	19	obj
zahir	1	1	0.259	0.156	0.85	juvenile	male	20	food
zahir	1	4	0.259	0.156	0.85	juvenile	male	20	obj
zahir	1	0	0.259	0.156	0.85	juvenile	male	21	food
zahir	0	3	0.259	0.156	0.85	juvenile	male	21	obj
zahir	2	1	0.259	0.156	0.85	juvenile	male	22	food
zahir	0	2	0.259	0.156	0.85	juvenile	male	23	food
zahir	1	0	0.259	0.156	0.85	juvenile	male	23	obj
zahir	2	2	0.259	0.156	0.85	juvenile	male	24	food
zahir	0	1	0.259	0.156	0.85	juvenile	male	24	obj
zahir	0	2	0.259	0.156	0.85	juvenile	male	25	obj
zahir	2	1	0.259	0.156	0.85	juvenile	male	26	food
zahir	0	1	0.259	0.156	0.85	juvenile	male	27	obj
zahir	1	0	0.259	0.156	0.85	juvenile	male	28	food
zahir	0	4	0.259	0.156	0.85	juvenile	male	28	obj
zahir	0	1	0.259	0.156	0.85	juvenile	male	31	obj
zahir	0	2	0.259	0.156	0.85	juvenile	male	32	obj
zahir	5	1	0.259	0.156	0.85	juvenile	male	34	obj
zaid	0	1	0.259	0.284	0.911	subadult	male	2	food
zaid	0	1	0.259	0.284	0.911	subadult	male	2	obj
zaid	1	0	0.259	0.284	0.911	subadult	male	3	food
zaid	1	0	0.259	0.284	0.911	subadult	male	9	obj
zaid	1	0	0.259	0.284	0.911	subadult	male	10	food
zaid	1	0	0.259	0.284	0.911	subadult	male	11	food
zaid	0	1	0.259	0.284	0.911	subadult	male	12	food
zaid	2	2	0.259	0.284	0.911	subadult	male	13	food
zaid	1	0	0.259	0.284	0.911	subadult	male	14	food
zaid	3	0	0.259	0.284	0.911	subadult	male	15	food
zaid	1	0	0.259	0.284	0.911	subadult	male	24	obj
zaid	1	0	0.259	0.284	0.911	subadult	male	25	food
zaid	2	0	0.259	0.284	0.911	subadult	male	25	obj
zaid	2	2	0.259	0.284	0.911	subadult	male	26	food
zaid	1	0	0.259	0.284	0.911	subadult	male	30	food
zaid	0	1	0.259	0.284	0.911	subadult	male	30	obj
zaid	1	1	0.259	0.284	0.911	subadult	male	31	food
zaid	1	1	0.259	0.284	0.911	subadult	male	31	obj
zaid	3	1	0.259	0.284	0.911	subadult	male	32	food
zaid	2	0	0.259	0.284	0.911	subadult	male	33	food
zaid	1	0	0.259	0.284	0.911	subadult	male	35	food
zara	0	2	0.259	0.375	0.789	juvenile	female	1	obj
zara	2	0	0.259	0.375	0.789	juvenile	female	2	obj
zara	0	1	0.259	0.375	0.789	juvenile	female	7	obj
zara	0	1	0.259	0.375	0.789	juvenile	female	14	food
zara	2	0	0.259	0.375	0.789	juvenile	female	15	food
zara	0	1	0.259	0.375	0.789	juvenile	female	22	obj
zara	0	1	0.259	0.375	0.789	juvenile	female	24	obj
zara	1	0	0.259	0.375	0.789	juvenile	female	25	obj
zara	1	0	0.259	0.375	0.789	juvenile	female	27	food
bon	2	0	0.255	0.262	0.17	subadult	male	1	food
hado	1	2	0.255	0.286	0.361	adult	female	1	obj
haku	0	1	0.255	0.321	0.35	juvenile	male	2	food
haku	1	0	0.255	0.321	0.35	juvenile	male	4	food
haku	0	2	0.255	0.321	0.35	juvenile	male	6	food
haku	1	0	0.255	0.321	0.35	juvenile	male	7	food
haku	0	1	0.255	0.321	0.35	juvenile	male	8	food
haku	4	0	0.255	0.321	0.35	juvenile	male	8	obj
haku	1	0	0.255	0.321	0.35	juvenile	male	13	food
haku	1	0	0.255	0.321	0.35	juvenile	male	16	food
hiba	0	1	0.255	0.263	0.252	subadult	female	1	obj
hiba	2	0	0.255	0.263	0.252	subadult	female	21	food
hiba	0	1	0.255	0.263	0.252	subadult	female	26	food
kei	0	2	0.255	0.936	0.569	adult	male	1	food
kei	6	0	0.255	0.936	0.569	adult	male	2	food
kei	6	0	0.255	0.936	0.569	adult	male	3	food
kei	8	1	0.255	0.936	0.569	adult	male	4	food
kei	5	3	0.255	0.936	0.569	adult	male	5	food
kei	5	1	0.255	0.936	0.569	adult	male	7	obj
kei	3	3	0.255	0.936	0.569	adult	male	8	obj
kei	5	1	0.255	0.936	0.569	adult	male	11	food
kei	3	2	0.255	0.936	0.569	adult	male	11	obj
kei	7	2	0.255	0.936	0.569	adult	male	12	food
kei	0	6	0.255	0.936	0.569	adult	male	12	obj
kei	3	6	0.255	0.936	0.569	adult	male	13	obj
kei	10	0	0.255	0.936	0.569	adult	male	14	food
kei	8	6	0.255	0.936	0.569	adult	male	14	obj
kei	0	1	0.255	0.936	0.569	adult	male	15	food
kei	5	5	0.255	0.936	0.569	adult	male	15	obj
kei	3	5	0.255	0.936	0.569	adult	male	16	obj
kei	5	2	0.255	0.936	0.569	adult	male	18	obj
kei	5	4	0.255	0.936	0.569	adult	male	19	obj
kei	5	4	0.255	0.936	0.569	adult	male	20	obj
kei	3	6	0.255	0.936	0.569	adult	male	21	obj
kei	7	3	0.255	0.936	0.569	adult	male	22	obj
kei	3	4	0.255	0.936	0.569	adult	male	24	obj
kei	3	2	0.255	0.936	0.569	adult	male	25	obj
kei	4	0	0.255	0.936	0.569	adult	male	27	food
kei	2	0	0.255	0.936	0.569	adult	male	28	food
kei	4	0	0.255	0.936	0.569	adult	male	29	food
kei	3	0	0.255	0.936	0.569	adult	male	30	food
kei	5	5	0.255	0.936	0.569	adult	male	32	obj
kei	3	3	0.255	0.936	0.569	adult	male	33	obj
kei	1	0	0.255	0.936	0.569	adult	male	34	food
kei	2	4	0.255	0.936	0.569	adult	male	34	obj
kei	9	6	0.255	0.936	0.569	adult	male	35	food
kei	6	6	0.255	0.936	0.569	adult	male	35	obj
kei	6	10	0.255	0.936	0.569	adult	male	36	food
kei	4	5	0.255	0.936	0.569	adult	male	36	obj
kei	7	9	0.255	0.936	0.569	adult	male	37	food
kei	3	5	0.255	0.936	0.569	adult	male	37	obj
kei	9	8	0.255	0.936	0.569	adult	male	38	food
kei	6	6	0.255	0.936	0.569	adult	male	38	obj
kei	9	4	0.255	0.936	0.569	adult	male	39	food
kibana	0	3	0.255	0.463	0.468	adult	female	2	food
kibana	0	1	0.255	0.463	0.468	adult	female	3	food
kibana	0	1	0.255	0.463	0.468	adult	female	8	food
kizu	0	2	0.255	0.484	0.291	adult	female	1	obj
komatsu	0	2	0.255	0.287	0.469	juvenile	female	3	food
komatsu	1	2	0.255	0.287	0.469	juvenile	female	6	food
komatsu	0	3	0.255	0.287	0.469	juvenile	female	7	food
kote	1	3	0.255	0.392	0.396	subadult	male	1	food
kote	4	0	0.255	0.392	0.396	subadult	male	6	food
kote	4	3	0.255	0.392	0.396	subadult	male	7	food
kote	2	0	0.255	0.392	0.396	subadult	male	8	food
kote	4	4	0.255	0.392	0.396	subadult	male	9	food
kote	3	1	0.255	0.392	0.396	subadult	male	10	food
kote	1	1	0.255	0.392	0.396	subadult	male	11	food
kote	2	0	0.255	0.392	0.396	subadult	male	13	food
kote	0	4	0.255	0.392	0.396	subadult	male	15	food
kote	1	0	0.255	0.392	0.396	subadult	male	29	food
kote	2	0	0.255	0.392	0.396	subadult	male	33	obj
kote	0	1	0.255	0.392	0.396	subadult	male	34	obj
kote	0	1	0.255	0.392	0.396	subadult	male	36	obj
mikan	0	1	0.255	0.335	0.272	adult	female	24	obj
muku	0	2	0.255	0.235	0.232	adult	female	14	food
muku	0	3	0.255	0.235	0.232	adult	female	15	food
nire	1	0	0.255		0.01	adult	female	1	obj
okura	4	0	0.255	0.544	0.239	adult	female	1	obj
okura	1	0	0.255	0.544	0.239	adult	female	6	food
serori	0	4	0.255	0.291	0.229	adult	female	4	obj
serori	1	0	0.255	0.291	0.229	adult	female	19	food
serori	1	1	0.255	0.291	0.229	adult	female	27	food
shida	2	1	0.255	0.375	0.733	juvenile	male	1	food
shida	0	1	0.255	0.375	0.733	juvenile	male	1	obj
shida	1	0	0.255	0.375	0.733	juvenile	male	2	food
shida	0	3	0.255	0.375	0.733	juvenile	male	3	obj
shida	1	0	0.255	0.375	0.733	juvenile	male	4	food
shida	1	0	0.255	0.375	0.733	juvenile	male	5	food
shida	1	0	0.255	0.375	0.733	juvenile	male	9	obj
shida	1	0	0.255	0.375	0.733	juvenile	male	10	obj
shida	0	1	0.255	0.375	0.733	juvenile	male	11	food
shida	2	0	0.255	0.375	0.733	juvenile	male	11	obj
shida	1	1	0.255	0.375	0.733	juvenile	male	12	food
shida	1	1	0.255	0.375	0.733	juvenile	male	13	food
shida	0	2	0.255	0.375	0.733	juvenile	male	15	obj
shida	0	1	0.255	0.375	0.733	juvenile	male	22	obj
shida	1	0	0.255	0.375	0.733	juvenile	male	23	food
shida	0	1	0.255	0.375	0.733	juvenile	male	23	obj
shida	2	0	0.255	0.375	0.733	juvenile	male	24	food
shida	0	1	0.255	0.375	0.733	juvenile	male	24	obj
shida	0	1	0.255	0.375	0.733	juvenile	male	26	food
shida	0	1	0.255	0.375	0.733	juvenile	male	26	obj
shida	1	0	0.255	0.375	0.733	juvenile	male	27	obj
shida	0	1	0.255	0.375	0.733	juvenile	male	28	food
shida	0	2	0.255	0.375	0.733	juvenile	male	28	obj
shida	1	0	0.255	0.375	0.733	juvenile	male	30	food
shida	0	3	0.255	0.375	0.733	juvenile	male	32	obj
shida	0	2	0.255	0.375	0.733	juvenile	male	33	obj
shida	3	0	0.255	0.375	0.733	juvenile	male	34	obj
shida	0	1	0.255	0.375	0.733	juvenile	male	35	food
shide	1	0	0.255	0.643	0.784	adult	female	1	food
shide	2	0	0.255	0.643	0.784	adult	female	2	food
shide	2	0	0.255	0.643	0.784	adult	female	3	food
shide	0	3	0.255	0.643	0.784	adult	female	4	food
shide	1	4	0.255	0.643	0.784	adult	female	5	food
shide	5	1	0.255	0.643	0.784	adult	female	6	obj
shide	0	4	0.255	0.643	0.784	adult	female	7	obj
shide	1	5	0.255	0.643	0.784	adult	female	8	obj
shide	1	6	0.255	0.643	0.784	adult	female	9	obj
shide	4	5	0.255	0.643	0.784	adult	female	10	obj
shide	1	5	0.255	0.643	0.784	adult	female	11	food
shide	2	1	0.255	0.643	0.784	adult	female	11	obj
shide	2	4	0.255	0.643	0.784	adult	female	12	food
shide	4	2	0.255	0.643	0.784	adult	female	12	obj
shide	1	1	0.255	0.643	0.784	adult	female	13	food
shide	0	2	0.255	0.643	0.784	adult	female	13	obj
shide	3	2	0.255	0.643	0.784	adult	female	14	obj
shide	5	1	0.255	0.643	0.784	adult	female	15	obj
shide	7	5	0.255	0.643	0.784	adult	female	16	food
shide	5	8	0.255	0.643	0.784	adult	female	17	food
shide	5	5	0.255	0.643	0.784	adult	female	17	obj
shide	6	6	0.255	0.643	0.784	adult	female	18	food
shide	2	4	0.255	0.643	0.784	adult	female	18	obj
shide	6	7	0.255	0.643	0.784	adult	female	19	food
shide	5	1	0.255	0.643	0.784	adult	female	19	obj
shide	8	6	0.255	0.643	0.784	adult	female	20	food
shide	4	1	0.255	0.643	0.784	adult	female	20	obj
shide	8	0	0.255	0.643	0.784	adult	female	21	food
shide	10	0	0.255	0.643	0.784	adult	female	22	food
shide	9	0	0.255	0.643	0.784	adult	female	23	food
shide	3	3	0.255	0.643	0.784	adult	female	23	obj
shide	8	0	0.255	0.643	0.784	adult	female	24	food
shide	6	3	0.255	0.643	0.784	adult	female	24	obj
shide	3	0	0.255	0.643	0.784	adult	female	25	food
shide	1	4	0.255	0.643	0.784	adult	female	25	obj
shide	7	0	0.255	0.643	0.784	adult	female	26	food
shide	3	4	0.255	0.643	0.784	adult	female	26	obj
shide	3	0	0.255	0.643	0.784	adult	female	27	food
shide	7	6	0.255	0.643	0.784	adult	female	27	obj
shide	5	0	0.255	0.643	0.784	adult	female	28	food
shide	4	2	0.255	0.643	0.784	adult	female	28	obj
shide	0	2	0.255	0.643	0.784	adult	female	29	food
shide	5	0	0.255	0.643	0.784	adult	female	30	food
shide	7	5	0.255	0.643	0.784	adult	female	31	obj
shide	3	2	0.255	0.643	0.784	adult	female	32	obj
shide	2	1	0.255	0.643	0.784	adult	female	33	obj
shide	4	2	0.255	0.643	0.784	adult	female	34	obj
shide	1	1	0.255	0.643	0.784	adult	female	35	food
shide	0	2	0.255	0.643	0.784	adult	female	35	obj
shide	5	2	0.255	0.643	0.784	adult	female	36	obj
shide	0	6	0.255	0.643	0.784	adult	female	37	obj
shide	5	0	0.255	0.643	0.784	adult	female	38	obj
shide	5	3	0.255	0.643	0.784	adult	female	39	obj
shiira	2	1	0.255	0.416	0.691	subadult	male	1	food
shiira	0	1	0.255	0.416	0.691	subadult	male	2	food
shiira	2	0	0.255	0.416	0.691	subadult	male	3	food
shiira	0	1	0.255	0.416	0.691	subadult	male	4	food
shiira	2	0	0.255	0.416	0.691	subadult	male	4	obj
shiira	0	1	0.255	0.416	0.691	subadult	male	5	food
shiira	4	0	0.255	0.416	0.691	subadult	male	5	obj
shiira	0	2	0.255	0.416	0.691	subadult	male	6	obj
shiira	3	0	0.255	0.416	0.691	subadult	male	7	obj
shiira	0	2	0.255	0.416	0.691	subadult	male	8	obj
shiira	0	2	0.255	0.416	0.691	subadult	male	9	obj
shiira	1	4	0.255	0.416	0.691	subadult	male	10	obj
shiira	1	1	0.255	0.416	0.691	subadult	male	11	food
shiira	0	3	0.255	0.416	0.691	subadult	male	11	obj
shiira	1	2	0.255	0.416	0.691	subadult	male	13	food
shiira	2	0	0.255	0.416	0.691	subadult	male	13	obj
shiira	2	1	0.255	0.416	0.691	subadult	male	16	obj
shiira	0	4	0.255	0.416	0.691	subadult	male	19	obj
shiira	0	2	0.255	0.416	0.691	subadult	male	20	obj
shiira	0	1	0.255	0.416	0.691	subadult	male	21	obj
shiira	3	0	0.255	0.416	0.691	subadult	male	22	obj
shiira	3	0	0.255	0.416	0.691	subadult	male	23	obj
shiira	1	0	0.255	0.416	0.691	subadult	male	24	food
shiira	0	4	0.255	0.416	0.691	subadult	male	25	food
shiira	4	0	0.255	0.416	0.691	subadult	male	25	obj
shiira	1	2	0.255	0.416	0.691	subadult	male	26	food
shiira	4	0	0.255	0.416	0.691	subadult	male	26	obj
shiira	2	0	0.255	0.416	0.691	subadult	male	27	food
shiira	0	2	0.255	0.416	0.691	subadult	male	27	obj
shiira	1	3	0.255	0.416	0.691	subadult	male	28	food
shiira	1	0	0.255	0.416	0.691	subadult	male	28	obj
shiira	2	5	0.255	0.416	0.691	subadult	male	29	food
shiira	4	1	0.255	0.416	0.691	subadult	male	29	obj
shiira	1	2	0.255	0.416	0.691	subadult	male	30	food
shiira	1	1	0.255	0.416	0.691	subadult	male	31	food
shiira	0	4	0.255	0.416	0.691	subadult	male	31	obj
shiira	0	1	0.255	0.416	0.691	subadult	male	32	obj
shiira	2	2	0.255	0.416	0.691	subadult	male	33	obj
shiira	0	6	0.255	0.416	0.691	subadult	male	34	food
shiira	0	1	0.255	0.416	0.691	subadult	male	34	obj
shiira	2	0	0.255	0.416	0.691	subadult	male	35	obj
shiira	1	2	0.255	0.416	0.691	subadult	male	36	obj
shiira	3	0	0.255	0.416	0.691	subadult	male	37	obj
shiira	0	2	0.255	0.416	0.691	subadult	male	39	obj
shika	0	8	0.255	0.659	0.479	adult	male	1	obj
shika	7	4	0.255	0.659	0.479	adult	male	2	obj
shika	4	4	0.255	0.659	0.479	adult	male	3	obj
shika	3	3	0.255	0.659	0.479	adult	male	4	obj
shika	1	8	0.255	0.659	0.479	adult	male	5	obj
shika	2	0	0.255	0.659	0.479	adult	male	6	obj
shika	1	3	0.255	0.659	0.479	adult	male	20	food
shika	1	0	0.255	0.659	0.479	adult	male	21	food
shika	0	2	0.255	0.659	0.479	adult	male	23	obj
shika	2	3	0.255	0.659	0.479	adult	male	25	food
shika	1	0	0.255	0.659	0.479	adult	male	28	obj
shika	4	4	0.255	0.659	0.479	adult	male	29	obj
shika	9	10	0.255	0.659	0.479	adult	male	30	obj
shika	9	9	0.255	0.659	0.479	adult	male	31	food
shika	8	9	0.255	0.659	0.479	adult	male	32	food
shika	9	5	0.255	0.659	0.479	adult	male	33	food
shika	8	0	0.255	0.659	0.479	adult	male	34	food
shika	2	0	0.255	0.659	0.479	adult	male	39	obj
sisho	0	1	0.255	0.578	0.568	adult	female	4	food
sisho	4	2	0.255	0.578	0.568	adult	female	21	obj
sisho	3	5	0.255	0.578	0.568	adult	female	36	food
sisho	3	0	0.255	0.578	0.568	adult	female	37	food
sisho	1	1	0.255	0.578	0.568	adult	female	38	food
tabu	2	2	0.255	0.461	0.77	subadult	female	1	food
tabu	0	1	0.255	0.461	0.77	subadult	female	2	food
tabu	0	1	0.255	0.461	0.77	subadult	female	3	food
tabu	0	2	0.255	0.461	0.77	subadult	female	4	food
tabu	1	2	0.255	0.461	0.77	subadult	female	5	food
tabu	2	0	0.255	0.461	0.77	subadult	female	6	obj
tabu	1	3	0.255	0.461	0.77	subadult	female	7	obj
tabu	0	1	0.255	0.461	0.77	subadult	female	8	obj
tabu	5	0	0.255	0.461	0.77	subadult	female	9	obj
tabu	3	0	0.255	0.461	0.77	subadult	female	10	obj
tabu	1	2	0.255	0.461	0.77	subadult	female	11	food
tabu	0	2	0.255	0.461	0.77	subadult	female	12	food
tabu	0	2	0.255	0.461	0.77	subadult	female	13	food
tabu	2	0	0.255	0.461	0.77	subadult	female	13	obj
tabu	2	3	0.255	0.461	0.77	subadult	female	16	food
tabu	4	0	0.255	0.461	0.77	subadult	female	16	obj
tabu	1	1	0.255	0.461	0.77	subadult	female	17	food
tabu	3	0	0.255	0.461	0.77	subadult	female	17	obj
tabu	3	4	0.255	0.461	0.77	subadult	female	18	food
tabu	1	2	0.255	0.461	0.77	subadult	female	18	obj
tabu	2	3	0.255	0.461	0.77	subadult	female	19	food
tabu	1	1	0.255	0.461	0.77	subadult	female	20	food
tabu	1	0	0.255	0.461	0.77	subadult	female	20	obj
tabu	0	1	0.255	0.461	0.77	subadult	female	22	food
tabu	0	1	0.255	0.461	0.77	subadult	female	22	obj
tabu	1	0	0.255	0.461	0.77	subadult	female	23	food
tabu	0	1	0.255	0.461	0.77	subadult	female	23	obj
tabu	2	0	0.255	0.461	0.77	subadult	female	24	food
tabu	0	1	0.255	0.461	0.77	subadult	female	24	obj
tabu	1	3	0.255	0.461	0.77	subadult	female	25	food
tabu	0	2	0.255	0.461	0.77	subadult	female	25	obj
tabu	3	4	0.255	0.461	0.77	subadult	female	26	food
tabu	3	0	0.255	0.461	0.77	subadult	female	26	obj
tabu	2	0	0.255	0.461	0.77	subadult	female	27	food
tabu	2	0	0.255	0.461	0.77	subadult	female	27	obj
tabu	1	1	0.255	0.461	0.77	subadult	female	28	food
tabu	0	4	0.255	0.461	0.77	subadult	female	28	obj
tabu	3	2	0.255	0.461	0.77	subadult	female	29	food
tabu	3	6	0.255	0.461	0.77	subadult	female	30	food
tabu	3	0	0.255	0.461	0.77	subadult	female	31	obj
tabu	3	0	0.255	0.461	0.77	subadult	female	32	obj
tabu	1	1	0.255	0.461	0.77	subadult	female	33	obj
tabu	0	1	0.255	0.461	0.77	subadult	female	34	obj
tabu	0	2	0.255	0.461	0.77	subadult	female	35	obj
tabu	2	0	0.255	0.461	0.77	subadult	female	37	obj
tabu	2	3	0.255	0.461	0.77	subadult	female	39	obj
toga	11	9	0.255	0.213	0.27	adult	female	40	food
tsutsuji	1	0	0.255	0.327	0.583	adult	female	21	obj
tsutsuji	0	1	0.255	0.327	0.583	adult	female	27	obj
tsuwa	0	1	0.255	0.411	0.442	adult	female	4	food
yamu	1	1	0.255	0.514	0.562	adult	female	1	food
yamu	4	6	0.255	0.514	0.562	adult	female	6	food
yamu	5	3	0.255	0.514	0.562	adult	female	7	food
yamu	7	3	0.255	0.514	0.562	adult	female	8	food
yamu	6	3	0.255	0.514	0.562	adult	female	9	food
yamu	4	7	0.255	0.514	0.562	adult	female	10	food
yamu	0	1	0.255	0.514	0.562	adult	female	16	food
yamu	0	1	0.255	0.514	0.562	adult	female	24	food
yamu	0	2	0.255	0.514	0.562	adult	female	28	food
yashi	1	1	0.255	0.574	1	adult	female	1	food
yashi	2	1	0.255	0.574	1	adult	female	2	food
yashi	5	5	0.255	0.574	1	adult	female	2	obj
yashi	0	1	0.255	0.574	1	adult	female	3	food
yashi	6	0	0.255	0.574	1	adult	female	3	obj
yashi	3	4	0.255	0.574	1	adult	female	4	obj
yashi	5	2	0.255	0.574	1	adult	female	5	obj
yashi	1	7	0.255	0.574	1	adult	female	6	obj
yashi	0	3	0.255	0.574	1	adult	female	7	obj
yashi	3	1	0.255	0.574	1	adult	female	9	obj
yashi	1	0	0.255	0.574	1	adult	female	10	obj
yashi	2	0	0.255	0.574	1	adult	female	11	food
yashi	3	3	0.255	0.574	1	adult	female	11	obj
yashi	5	0	0.255	0.574	1	adult	female	12	obj
yashi	2	2	0.255	0.574	1	adult	female	13	food
yashi	3	0	0.255	0.574	1	adult	female	13	obj
yashi	9	1	0.255	0.574	1	adult	female	15	food
yashi	0	2	0.255	0.574	1	adult	female	15	obj
yashi	0	4	0.255	0.574	1	adult	female	16	obj
yashi	2	1	0.255	0.574	1	adult	female	17	food
yashi	2	5	0.255	0.574	1	adult	female	17	obj
yashi	1	1	0.255	0.574	1	adult	female	18	food
yashi	1	3	0.255	0.574	1	adult	female	18	obj
yashi	0	2	0.255	0.574	1	adult	female	19	obj
yashi	0	2	0.255	0.574	1	adult	female	21	food
yashi	1	0	0.255	0.574	1	adult	female	22	food
yashi	0	1	0.255	0.574	1	adult	female	23	food
yashi	1	0	0.255	0.574	1	adult	female	23	obj
yashi	1	1	0.255	0.574	1	adult	female	24	food
yashi	2	0	0.255	0.574	1	adult	female	25	food
yashi	1	0	0.255	0.574	1	adult	female	26	food
yashi	0	4	0.255	0.574	1	adult	female	26	obj
yashi	4	0	0.255	0.574	1	adult	female	28	obj
yashi	1	0	0.255	0.574	1	adult	female	29	food
yashi	2	5	0.255	0.574	1	adult	female	29	obj
yashi	1	0	0.255	0.574	1	adult	female	32	food
yashi	1	0	0.255	0.574	1	adult	female	33	food
yashi	1	3	0.255	0.574	1	adult	female	34	food
yashi	1	0	0.255	0.574	1	adult	female	35	food
yashi	3	0	0.255	0.574	1	adult	female	35	obj
yashi	0	4	0.255	0.574	1	adult	female	38	obj
yashi	0	2	0.255	0.574	1	adult	female	39	obj
yomogi	0	1	0.255	0.332	0.299	subadult	male	1	food
yomogi	0	1	0.255	0.332	0.299	subadult	male	12	food
yomogi	0	6	0.255	0.332	0.299	subadult	male	14	food
yomogi	1	0	0.255	0.332	0.299	subadult	male	25	food
yotsuba	1	1	0.255	0.237	0.332	juvenile	female	1	food
abuabu	2	1	0.163	0.677	0.493	adult	male	1	obj
abuabu	2	4	0.163	0.677	0.493	adult	male	13	food
abuabu	2	5	0.163	0.677	0.493	adult	male	17	food
abuabu	0	1	0.163	0.677	0.493	adult	male	18	obj
abuabu	4	3	0.163	0.677	0.493	adult	male	28	obj
abuabu	4	2	0.163	0.677	0.493	adult	male	29	obj
abuabu	3	0	0.163	0.677	0.493	adult	male	30	obj
abuabu	5	5	0.163	0.677	0.493	adult	male	31	food
abuabu	0	3	0.163	0.677	0.493	adult	male	31	obj
abuabu	4	4	0.163	0.677	0.493	adult	male	32	food
abuabu	2	1	0.163	0.677	0.493	adult	male	32	obj
abuabu	2	4	0.163	0.677	0.493	adult	male	33	food
abuabu	0	2	0.163	0.677	0.493	adult	male	33	obj
abuabu	5	5	0.163	0.677	0.493	adult	male	34	food
abuabu	0	1	0.163	0.677	0.493	adult	male	34	obj
abuabu	2	4	0.163	0.677	0.493	adult	male	35	food
abuabu	1	0	0.163	0.677	0.493	adult	male	35	obj
abuabu	2	1	0.163	0.677	0.493	adult	male	39	food
afwan	3	3	0.163	0.512	0.465	juvenile	male	2	food
afwan	1	1	0.163	0.512	0.465	juvenile	male	2	obj
afwan	2	1	0.163	0.512	0.465	juvenile	male	6	food
afwan	0	2	0.163	0.512	0.465	juvenile	male	7	obj
afwan	0	2	0.163	0.512	0.465	juvenile	male	10	food
afwan	0	1	0.163	0.512	0.465	juvenile	male	11	obj
afwan	2	0	0.163	0.512	0.465	juvenile	male	16	obj
afwan	3	1	0.163	0.512	0.465	juvenile	male	17	obj
afwan	1	1	0.163	0.512	0.465	juvenile	male	19	food
afwan	3	2	0.163	0.512	0.465	juvenile	male	36	obj
ale	0	3	0.163	0.308	0.338	adult	male	28	food
ale	1	2	0.163	0.308	0.338	adult	male	29	food
ale	1	1	0.163	0.308	0.338	adult	male	32	food
ale	3	1	0.163	0.308	0.338	adult	male	33	food
ale	3	1	0.163	0.308	0.338	adult	male	35	food
alif	2	2	0.163	0.428	0.518	subadult	male	7	food
alif	4	6	0.163	0.428	0.518	subadult	male	11	food
alif	5	3	0.163	0.428	0.518	subadult	male	22	food
alif	3	2	0.163	0.428	0.518	subadult	male	23	food
alif	3	2	0.163	0.428	0.518	subadult	male	25	food
alif	5	3	0.163	0.428	0.518	subadult	male	26	food
alif	4	2	0.163	0.428	0.518	subadult	male	27	food
alif	4	2	0.163	0.428	0.518	subadult	male	28	food
alif	5	3	0.163	0.428	0.518	subadult	male	29	food
alif	4	3	0.163	0.428	0.518	subadult	male	30	food
alif	5	3	0.163	0.428	0.518	subadult	male	37	obj
bb	1	0	0.163	0.268	0.474	adult	female	12	obj
caca	0	2	0.163	0.326	0.509	adult	female	15	obj
caca	2	1	0.163	0.326	0.509	adult	female	17	obj
caca	1	0	0.163	0.326	0.509	adult	female	40	food
cri	2	3	0.163	0.127	0.481	adult	female	4	food
cri	2	0	0.163	0.127	0.481	adult	female	13	obj
cri	0	2	0.163	0.127	0.481	adult	female	24	food
cri	1	0	0.163	0.127	0.481	adult	female	25	food
finny	7	3	0.163	0.203	0.283	adult	female	24	food
finny	0	1	0.163	0.203	0.283	adult	female	25	food
hantu	0	1	0.163	0.535	0.423	adult	male	14	obj
hantu	0	1	0.163	0.535	0.423	adult	male	21	food
hantu	1	1	0.163	0.535	0.423	adult	male	22	food
hantu	0	1	0.163	0.535	0.423	adult	male	26	food
hendra	5	3	0.163	0.413	0.678	adult	male	2	obj
hendra	0	1	0.163	0.413	0.678	adult	male	19	food
jaya	3	3	0.163	0.87	1	adult	male	1	obj
jaya	5	5	0.163	0.87	1	adult	male	3	obj
jaya	4	4	0.163	0.87	1	adult	male	4	obj
jaya	5	3	0.163	0.87	1	adult	male	5	obj
jaya	3	2	0.163	0.87	1	adult	male	6	food
jaya	6	5	0.163	0.87	1	adult	male	6	obj
jaya	10	2	0.163	0.87	1	adult	male	9	obj
jaya	8	1	0.163	0.87	1	adult	male	10	obj
jaya	2	1	0.163	0.87	1	adult	male	11	food
jaya	6	1	0.163	0.87	1	adult	male	11	obj
jaya	4	4	0.163	0.87	1	adult	male	12	food
jaya	4	2	0.163	0.87	1	adult	male	15	food
jaya	5	7	0.163	0.87	1	adult	male	18	food
jaya	6	5	0.163	0.87	1	adult	male	20	food
jaya	3	2	0.163	0.87	1	adult	male	22	obj
jaya	1	1	0.163	0.87	1	adult	male	29	obj
jaya	3	0	0.163	0.87	1	adult	male	31	obj
jaya	0	3	0.163	0.87	1	adult	male	32	obj
jaya	1	4	0.163	0.87	1	adult	male	38	food
jaya	2	2	0.163	0.87	1	adult	male	39	food
jaya	4	4	0.163	0.87	1	adult	male	40	obj
kopi	0	1	0.163	0.449	0.536	adult	male	2	food
kopi	3	2	0.163	0.449	0.536	adult	male	4	food
kopi	2	3	0.163	0.449	0.536	adult	male	5	food
kopi	0	2	0.163	0.449	0.536	adult	male	10	food
kopi	3	1	0.163	0.449	0.536	adult	male	18	obj
kopi	5	4	0.163	0.449	0.536	adult	male	19	obj
kopi	5	4	0.163	0.449	0.536	adult	male	20	obj
kopi	2	4	0.163	0.449	0.536	adult	male	23	obj
kopi	2	3	0.163	0.449	0.536	adult	male	24	obj
kopi	3	4	0.163	0.449	0.536	adult	male	25	obj
kopi	4	4	0.163	0.449	0.536	adult	male	26	obj
kopi	4	4	0.163	0.449	0.536	adult	male	27	obj
kopi	0	2	0.163	0.449	0.536	adult	male	31	obj
kopi	2	1	0.163	0.449	0.536	adult	male	32	obj
kopi	7	0	0.163	0.449	0.536	adult	male	33	obj
kopi	2	3	0.163	0.449	0.536	adult	male	34	obj
kopi	4	3	0.163	0.449	0.536	adult	male	35	obj
kopi	0	1	0.163	0.449	0.536	adult	male	39	food
lavena	2	0	0.163	0.163	0.413	adult	female	7	obj
lavena	2	2	0.163	0.163	0.413	adult	female	14	food
lavena	0	1	0.163	0.163	0.413	adult	female	21	food
lem	5	3	0.163	0.334	0.352	adult	male	21	food
lucia	1	1	0.163	0.169	0.535	subadult	female	12	obj
moka	0	3	0.163	0.38	0.68	adult	female	8	food
moka	0	2	0.163	0.38	0.68	adult	female	14	food
moka	1	0	0.163	0.38	0.68	adult	female	19	food
momoa	2	0	0.163	0.405	0.296	adult	male	1	food
momoa	0	1	0.163	0.405	0.296	adult	male	14	food
momoa	0	1	0.163	0.405	0.296	adult	male	15	food
momoa	2	2	0.163	0.405	0.296	adult	male	19	food
momoa	1	0	0.163	0.405	0.296	adult	male	25	obj
momoa	1	0	0.163	0.405	0.296	adult	male	28	food
momoa	1	1	0.163	0.405	0.296	adult	male	29	food
momoa	0	1	0.163	0.405	0.296	adult	male	30	food
momoa	0	3	0.163	0.405	0.296	adult	male	33	obj
momoa	1	2	0.163	0.405	0.296	adult	male	34	obj
momoa	0	3	0.163	0.405	0.296	adult	male	35	obj
nopi	0	1	0.163	0.29	0.61	adult	female	8	food
rissa	5	2	0.163	0.319	0.625	subadult	female	7	obj
rissa	1	0	0.163	0.319	0.625	subadult	female	14	obj
rokko	0	2	0.163	0.236	0.169	adult	male	27	food
singa	0	1	0.163	0.339	0.451	juvenile	male	1	food
singa	3	3	0.163	0.339	0.451	juvenile	male	2	food
singa	9	8	0.163	0.339	0.451	juvenile	male	3	food
singa	4	5	0.163	0.339	0.451	juvenile	male	4	food
singa	2	1	0.163	0.339	0.451	juvenile	male	5	food
singa	0	4	0.163	0.339	0.451	juvenile	male	7	food
singa	0	2	0.163	0.339	0.451	juvenile	male	8	food
singa	3	2	0.163	0.339	0.451	juvenile	male	9	obj
singa	1	1	0.163	0.339	0.451	juvenile	male	11	obj
singa	1	3	0.163	0.339	0.451	juvenile	male	12	obj
singa	4	2	0.163	0.339	0.451	juvenile	male	13	obj
singa	2	3	0.163	0.339	0.451	juvenile	male	14	obj
singa	0	2	0.163	0.339	0.451	juvenile	male	16	obj
singa	1	0	0.163	0.339	0.451	juvenile	male	17	obj
singa	0	4	0.163	0.339	0.451	juvenile	male	19	food
singa	0	1	0.163	0.339	0.451	juvenile	male	22	obj
singa	1	0	0.163	0.339	0.451	juvenile	male	25	obj
singa	0	1	0.163	0.339	0.451	juvenile	male	27	food
singa	0	1	0.163	0.339	0.451	juvenile	male	30	obj
singa	0	2	0.163	0.339	0.451	juvenile	male	36	food
singa	0	2	0.163	0.339	0.451	juvenile	male	36	obj
singa	1	0	0.163	0.339	0.451	juvenile	male	39	food
singa	1	0	0.163	0.339	0.451	juvenile	male	40	food
tara	1	1	0.163	0.422	0.414	subadult	male	5	food
tara	0	3	0.163	0.422	0.414	subadult	male	6	food
tara	8	2	0.163	0.422	0.414	subadult	male	8	obj
tara	1	0	0.163	0.422	0.414	subadult	male	9	obj
tara	0	2	0.163	0.422	0.414	subadult	male	10	food
tara	0	1	0.163	0.422	0.414	subadult	male	10	obj
tara	1	1	0.163	0.422	0.414	subadult	male	11	obj
tara	1	1	0.163	0.422	0.414	subadult	male	15	food
tara	2	1	0.163	0.422	0.414	subadult	male	23	obj
tara	1	0	0.163	0.422	0.414	subadult	male	25	food
tara	1	2	0.163	0.422	0.414	subadult	male	37	food
tara	3	2	0.163	0.422	0.414	subadult	male	38	obj
titi	4	2	0.163	0.378	0.738	adult	female	8	obj
titi	1	0	0.163	0.378	0.738	adult	female	9	obj
titi	1	0	0.163	0.378	0.738	adult	female	15	obj
titi	2	1	0.163	0.378	0.738	adult	female	16	obj
titi	1	1	0.163	0.378	0.738	adult	female	18	obj
titi	1	0	0.163	0.378	0.738	adult	female	36	food
titi	1	0	0.163	0.378	0.738	adult	female	40	food
topi	0	1	0.163	0.651	0.505	adult	male	3	obj
topi	2	4	0.163	0.651	0.505	adult	male	9	food
topi	2	0	0.163	0.651	0.505	adult	male	11	food
topi	2	0	0.163	0.651	0.505	adult	male	18	food
topi	5	5	0.163	0.651	0.505	adult	male	21	obj
topi	3	1	0.163	0.651	0.505	adult	male	22	obj
topi	4	3	0.163	0.651	0.505	adult	male	36	food
topi	2	4	0.163	0.651	0.505	adult	male	37	food
topi	3	0	0.163	0.651	0.505	adult	male	38	food
topi	1	2	0.163	0.651	0.505	adult	male	38	obj
topi	2	5	0.163	0.651	0.505	adult	male	40	food
topi	1	0	0.163	0.651	0.505	adult	male	40	obj
waps	5	0	0.163	0.735	0.693	adult	male	7	food
waps	6	1	0.163	0.735	0.693	adult	male	8	food
waps	4	0	0.163	0.735	0.693	adult	male	9	food
waps	5	0	0.163	0.735	0.693	adult	male	10	food
waps	2	0	0.163	0.735	0.693	adult	male	13	food
waps	0	2	0.163	0.735	0.693	adult	male	13	obj
waps	3	0	0.163	0.735	0.693	adult	male	14	food
waps	2	1	0.163	0.735	0.693	adult	male	14	obj
waps	4	0	0.163	0.735	0.693	adult	male	15	obj
waps	6	0	0.163	0.735	0.693	adult	male	16	food
waps	3	0	0.163	0.735	0.693	adult	male	16	obj
waps	3	0	0.163	0.735	0.693	adult	male	17	food
waps	0	3	0.163	0.735	0.693	adult	male	17	obj
waps	4	0	0.163	0.735	0.693	adult	male	19	food
waps	1	0	0.163	0.735	0.693	adult	male	24	obj
waps	0	3	0.163	0.735	0.693	adult	male	30	obj
waps	1	0	0.163	0.735	0.693	adult	male	31	obj
waps	2	1	0.163	0.735	0.693	adult	male	37	food
